# Supplementary material for: Metabolomic and Proteomic Changes in Candida albicans Biofilm in Response to Zosteric Acid Treatment
Source: Int J Mol Sci. 2022 Nov 15;23(22):14067. doi: 10.3390/ijms232214067 (PMC9697788; doi:10.3390/ijms232214067)
Supplement: Supplementary file 1 [file ijms-23-14067-s001.zip › Table S1.xlsx]

## Sheet: Proteins
Protein FDR Confidence: Combined	Accession	Description	Exp. q-value: Combined	Sum PEP Score	Coverage [%]	# Peptides	# PSMs	# Unique Peptides	# Protein Groups	# AAs	MW [kDa]	calc. pI	Score Sequest HT: Sequest HT	# Peptides (by Search Engine): Sequest HT	Abundance: F1: Control, 1A	Abundance: F4: Control, 1B	Abundance: F7: Control, 1C	Abundance: F2: Control, 2A	Abundance: F5: Control, 2B	Abundance: F8: Control, 2C	Abundance: F3: Control, 3A	Abundance: F6: Control, 3B	Abundance: F9: Control, 3C	Abundance: F10: ZA Treated, 1A	Abundance: F13: ZA Treated, 1B	Abundance: F16: ZA Treated, 1C	Abundance: F11: ZA Treated, 2A	Abundance: F14: ZA Treated, 2B	Abundance: F17: ZA Treated, 2C	Abundance: F12: ZA Treated, 3A	Abundance: F15: ZA Treated, 3B	Abundance: F18: ZA Treated, 3C	Abundances (Grouped): Control	Abundances (Grouped): ZA Treated	Abundances (Grouped) CV [%]: Control	Abundances (Grouped) CV [%]: ZA treated	Abundance Ratio: (Control) / (Treated)	Abundance Ratio: (Treated) / (Control)	Abundance Ratio Adj. P-Value	Log 2 Abundance Ratio	-LOG10 p-value
High	C4YCU0	1,2-dihydroxy-3-keto-5-methylthiopentene dioxygenase OS=Candida albicans (strain WO-1) OX=294748 GN=ADI1 PE=3 SV=1	0	20.856	17	2	29	2	1	178	21	5.14	36.85	2	238815	96061.6	82487.5	229672	57809.6	81940.3	219386	57310.2	87242	188787	106117	99711.9	212249	84292.2	88933.1	181999	87469.1	82226	103.1	96.9	29.45	49.04	1.023	0.977517	0.998498	0.0328061	0.000652823
High	Q5AJY5	1,3-beta-glucanosyltransferase PGA4 OS=Candida albicans (strain SC5314 / ATCC MYA-2876) OX=237561 GN=PGA4 PE=1 SV=1	0	87.539	31	10	166	10	1	451	49	4.74	292.31	10	6.00196e+06	4.352e+06	4.48238e+06	7.42433e+06	3.9522e+06	4.34776e+06	7.48596e+06	4.11358e+06	4.5072e+06	5.16673e+06	5.47319e+06	5.45624e+06	5.02056e+06	5.56189e+06	5.24345e+06	4.79272e+06	5.3015e+06	5.31047e+06	100.2	99.8	10.68	3.76	1.024	0.976562	0.998498	0.0342157	0.000652823
High	Q5ANL6	13 kDa ribonucleoprotein-associated protein OS=Candida albicans (strain SC5314 / ATCC MYA-2876) OX=237561 GN=SNU13 PE=3 SV=1	0	46.736	50	4	73	4	1	126	13.6	7.97	173.28	4	6.81816e+06	3.16169e+06	4.69062e+06	6.51062e+06	2.97014e+06	4281193	6.21764e+06	2.96506e+06	4.11253e+06	4.93944e+06	6.18152e+06	4.62286e+06	4.93412e+06	6.10558e+06	4.72869e+06	4.59687e+06	5.44937e+06	4.6705e+06	92.5	107.5	7.54	8.16	0.922	1.0846	0.957315	-0.117161	0.0189453
High	O42766	14-3-3 protein homolog OS=Candida albicans (strain SC5314 / ATCC MYA-2876) OX=237561 GN=BMH1 PE=3 SV=2	0	224.188	78	20	641	20	1	264	29.5	4.81	1394.52	20	9.05997e+07	4.93758e+07	6.49354e+07	9.25676e+07	4.67998e+07	5.85454e+07	9.27036e+07	4.68736e+07	5.796e+07	6.15976e+07	8.19954e+07	7.33585e+07	6.22921e+07	7.54682e+07	6.97328e+07	5.88528e+07	7.1433e+07	6.55259e+07	98.4	101.6	4.45	3.9	0.993	1.00705	0.974932	-0.0101344	0.0110258
High	P0CY20	3'(2'),5'-bisphosphate nucleotidase 1 OS=Candida albicans (strain SC5314 / ATCC MYA-2876) OX=237561 GN=HAL21 PE=3 SV=2	0	59.593	43	11	80	1	1	364	39.3	5.71	118.65	11	227740	73795.7	79077.1	199752	65909.9	98083.9	175493	72075.9	109575	145390	119190	140666	141751	151658	159233	150311	174143	154148	83	117	19.5	12.63	0.762	1.31234	0.537943	-0.392137	0.269264
High	P0CY21	3'(2'),5'-bisphosphate nucleotidase 1 OS=Candida albicans (strain WO-1) OX=294748 GN=HAL21 PE=3 SV=1	0	46.732	28	9	73	1	1	364	39.3	5.71	111.03	9	180356	105649	107427	191710	113193	118530	145940	117173	88409.2	90473	115950	114677	87686.1	129576	118626	98793.7	120198	149157	107.3	92.7	16.36	14.59	1.135	0.881057	0.957315	0.182692	0.0189453
High	Q59XQ1	3'(2'),5'-bisphosphate nucleotidase 2 OS=Candida albicans (strain SC5314 / ATCC MYA-2876) OX=237561 GN=HAL22 PE=3 SV=3	0	54.953	38	10	69	5	1	358	38.7	5.86	121.21	10	1.45322e+06	836069	1.12238e+06	1.38381e+06	818119	969159	1.35709e+06	953455	1.09319e+06	1.1111e+06	1.3693e+06	1.43434e+06	1.01112e+06	1.43679e+06	1.26013e+06	1.04305e+06	1.33671e+06	1.39112e+06	94.4	105.6	12.66	7.9	0.946	1.05708	0.957315	-0.0800879	0.0189453
High	Q5A3V6	3,4-dihydroxy-2-butanone 4-phosphate synthase OS=Candida albicans (strain SC5314 / ATCC MYA-2876) OX=237561 GN=RIB3 PE=1 SV=2	0	35.679	28	5	72	5	1	204	22.6	5.44	133.09	5	6.64204e+06	3.25072e+06	3.4567e+06	6.43684e+06	3.01744e+06	3.25159e+06	5.67611e+06	3.0907e+06	3.27119e+06	4.39429e+06	4.72164e+06	4.938e+06	4.58066e+06	4.64359e+06	4.88827e+06	4.49463e+06	4.37524e+06	5.4172e+06	93.7	106.3	7.11	9.14	0.886	1.12867	0.957315	-0.174621	0.0189453
High	P53707	37 kDa cell surface protein OS=Candida albicans OX=5476 GN=CSP37 PE=2 SV=2	0	107.019	42	15	232	15	1	321	37.1	7.06	446.83	15	1.99385e+07	1.04197e+07	1.25569e+07	1.98774e+07	9.53034e+06	1.25075e+07	2.03912e+07	9.42545e+06	1.1912e+07	1.31565e+07	1.71405e+07	1.6407e+07	1.2998e+07	1.66136e+07	1.59716e+07	1.30934e+07	1.64036e+07	1.55705e+07	93.3	106.7	3.83	4.65	0.893	1.11982	0.957315	-0.163268	0.0189453
High	Q5AQ57	37S ribosomal protein S25, mitochondrial OS=Candida albicans (strain SC5314 / ATCC MYA-2876) OX=237561 GN=RSM25 PE=3 SV=2	0	22.199	12	3	36	3	1	295	34.2	8.03	62.17	3	876061	527402	552228	827740	519841	506674	824990	571335	562966	547540	609387	684937	533030	737831	696846	518754	679070	666392	95.9	104.1	12.92	8.4	0.989	1.01112	0.971746	-0.0159576	0.0124473
High	O94150	37S ribosomal protein S9, mitochondrial OS=Candida albicans (strain SC5314 / ATCC MYA-2876) OX=237561 GN=MRPS9 PE=2 SV=1	0	28.66	22	6	58	6	1	336	38.6	10.26	34.3	6	1.02245e+06	462576	701721	918718	417798	639131	802425	478144	616420	621455	633105	674492	566450	542316	572295	597636	515624	511206	107.6	92.4	10.13	11.88	1.078	0.927644	0.957315	0.108357	0.0189453
High	Q59K86	3-hydroxyanthranilate 3,4-dioxygenase OS=Candida albicans (strain SC5314 / ATCC MYA-2876) OX=237561 GN=BNA1 PE=3 SV=1	0	31.723	55	6	52	6	1	171	19.5	5.38	82.95	6	2.46788e+06	1.21716e+06	1.64508e+06	2.5685e+06	1.34988e+06	1.6713e+06	2.31275e+06	1.21848e+06	1.57184e+06	1.65635e+06	1.99217e+06	1.84854e+06	1.69724e+06	1.8958e+06	1.59981e+06	1.62669e+06	1.80435e+06	1.6011e+06	98.2	101.8	5.43	4.95	0.927	1.07875	0.957315	-0.109359	0.0189453
High	P87186	3-isopropylmalate dehydrogenase OS=Candida albicans OX=5476 GN=LEU2 PE=3 SV=1	0	95.779	39	10	176	10	1	373	40.2	5.36	328.6	10	1.42254e+07	7.30154e+06	9.33086e+06	1.42952e+07	7.1755e+06	8.79512e+06	1.33165e+07	7.25812e+06	8.61863e+06	9520640	1.09366e+07	1.012e+07	9.63226e+06	1.0566e+07	1.02839e+07	8.86884e+06	1.03779e+07	9.54934e+06	99.9	100.1	2.48	2.93	1.001	0.999001	0.989544	0.00144197	0.00456501
High	O42817	40S ribosomal protein S0 OS=Candida albicans (strain SC5314 / ATCC MYA-2876) OX=237561 GN=RPS0 PE=2 SV=2	0	130.984	73	12	280	12	1	261	28.7	4.91	543.78	12	6.27009e+07	2.02047e+07	2.93589e+07	6.34016e+07	2.14282e+07	2.76989e+07	6.04159e+07	2.06805e+07	2.54852e+07	4.00062e+07	4.73917e+07	4.49483e+07	3.75339e+07	4.36249e+07	4.26369e+07	3.81672e+07	4.22994e+07	4.1942e+07	84.9	115.1	19.38	2.76	0.709	1.41044	0.324853	-0.496142	0.488313
High	P0CC07	40S ribosomal protein S1 OS=Candida albicans (strain WO-1) OX=294748 GN=RPS1 PE=3 SV=1	0	154.292	61	17	375	17	1	256	29	10.04	749.49	17	6.96244e+07	3.67198e+07	4.97762e+07	7.21877e+07	3.22218e+07	4.55029e+07	6.89355e+07	3.52605e+07	4.52734e+07	4.01198e+07	4.47634e+07	4.47445e+07	3.82636e+07	4.33207e+07	4.26725e+07	3.86887e+07	4.06937e+07	4.16326e+07	107.6	92.4	5.92	3.64	1.138	0.878735	0.957315	0.186501	0.0189453
High	Q96W53	40S ribosomal protein S14 OS=Candida albicans OX=5476 GN=RPS14 PE=3 SV=1	0	101.469	65	10	162	10	1	134	14.4	10.61	433.92	10	3.75496e+07	2.5389e+07	2.7715e+07	3.54482e+07	2.56382e+07	2.79709e+07	3.25639e+07	2.51141e+07	2.7068e+07	1.45129e+07	2.09116e+07	1.93123e+07	1.44177e+07	2.08399e+07	1.80872e+07	1.3995e+07	2.06401e+07	1.81612e+07	126	74	15.96	9.32	1.57	0.636943	0.15689	0.650765	0.804405
High	O94017	40S ribosomal protein S16 OS=Candida albicans OX=5476 GN=RPS16 PE=3 SV=1	0	85.616	66	11	216	11	1	142	15.7	10.29	365.72	11	3.56827e+07	1.99735e+07	2.3829e+07	3.71319e+07	2.04545e+07	2.237e+07	3.379e+07	1.98663e+07	2.23741e+07	1.6398e+07	2.34693e+07	2.00939e+07	1.52501e+07	2.35469e+07	1.93944e+07	1.58813e+07	2.28391e+07	1.89779e+07	114.5	85.5	5.74	9.68	1.34	0.746269	0.598458	0.422233	0.222966
High	Q9P844	40S ribosomal protein S21 OS=Candida albicans OX=5476 GN=RPS21 PE=3 SV=1	0	53.261	53	5	280	5	1	87	9.6	8.15	505.13	5	5.87418e+07	2.78779e+07	3.89787e+07	6.29314e+07	3.20172e+07	3.73363e+07	5.60681e+07	2.93762e+07	3.56744e+07	3.13679e+07	4.52418e+07	6.0181e+07	3.21266e+07	5.24636e+07	4.63504e+07	3.00872e+07	4.51542e+07	5.7649e+07	98	102	4.66	21.6	0.899	1.11235	0.957315	-0.153607	0.0189453
High	Q96W54	40S ribosomal protein S22-A OS=Candida albicans (strain SC5314 / ATCC MYA-2876) OX=237561 GN=RPS22A PE=3 SV=3	0	41.107	43	6	133	6	1	130	14.8	9.88	274.87	6	2.60776e+07	1.34147e+07	1.70821e+07	2.6051e+07	1.19473e+07	1.42986e+07	2.23631e+07	1.31395e+07	1.68127e+07	1.64769e+07	1.99009e+07	1.8371e+07	1.4879e+07	2.03427e+07	1.76619e+07	1.54726e+07	1.83817e+07	1.6843e+07	99.9	100.1	6.68	3.78	1.058	0.94518	0.965257	0.0813396	0.0153573
High	P47837	40S ribosomal protein S4 OS=Candida albicans OX=5476 GN=RPS4 PE=3 SV=1	0	64.697	32	11	188	11	1	262	29.2	10.21	348.23	11	2.69108e+07	1.81275e+07	1.88119e+07	2.65207e+07	1.73687e+07	1.77654e+07	2.54333e+07	1.75532e+07	1.83175e+07	1.72123e+07	2.32518e+07	2.01243e+07	1.64756e+07	2.21831e+07	1.81848e+07	1.66686e+07	2.28797e+07	1.87715e+07	103.2	96.8	13.14	7.12	1.071	0.933707	0.958425	0.0989585	0.018442
High	Q59RP7	54S ribosomal protein L4, mitochondrial OS=Candida albicans (strain SC5314 / ATCC MYA-2876) OX=237561 GN=MRPL4 PE=3 SV=2	0	40.492	28	8	72	8	1	309	36.3	5.96	98.05	8	1.89174e+06	1.0121e+06	1.04384e+06	1.75065e+06	951369	1.02204e+06	1.84475e+06	1.02819e+06	872205	1.33156e+06	1.3867e+06	1.38867e+06	1.30515e+06	1.39739e+06	1.2497e+06	1.29371e+06	1.37657e+06	1.23418e+06	98.3	101.7	10.79	6.04	0.938	1.0661	0.957315	-0.0923402	0.0189453
High	O94069	5-aminolevulinate synthase, mitochondrial OS=Candida albicans (strain SC5314 / ATCC MYA-2876) OX=237561 GN=HEM1 PE=3 SV=2	0	42.691	16	6	55	6	1	564	61.3	8.28	76.5	6	1.47237e+06	592726	961818	1.38316e+06	639256	926586	1.3283e+06	577325	880993	850191	792604	725261	849247	794407	696711	822116	682478	669217	114.2	85.8	10.25	14.83	1.219	0.820345	0.932457	0.285698	0.0303711
High	P82610	5-methyltetrahydropteroyltriglutamate--homocysteine methyltransferase OS=Candida albicans (strain SC5314 / ATCC MYA-2876) OX=237561 GN=MET6 PE=1 SV=2	0	603.305	69	46	1466	46	1	767	85.6	5.6	3470.21	46	5.16062e+08	2.55204e+08	3.05506e+08	5.16117e+08	2.54278e+08	2.89647e+08	4.44952e+08	2.4068e+08	2.67271e+08	3.97083e+08	4.06522e+08	4.11561e+08	3.86989e+08	3.98176e+08	3.9959e+08	3.85438e+08	3.91311e+08	3.92466e+08	91.7	108.3	3.9	6.19	0.811	1.23305	0.795258	-0.302226	0.0994919
High	Q9HFQ7	60S acidic ribosomal protein P1-A OS=Candida albicans (strain SC5314 / ATCC MYA-2876) OX=237561 GN=RPP1A PE=3 SV=1	0	21.617	21	2	51	2	1	106	11	4.02	115.29	2	1.69221e+07	2.36632e+06	4.89432e+06	1.70598e+07	1.61147e+06	2.96993e+06	1.54878e+07	2.18801e+06	3.38711e+06	7.68338e+06	9.80548e+06	1.10337e+07	7.86685e+06	1.20524e+07	9002734	7.12878e+06	8.97896e+06	8.09321e+06	62.8	137.2	65.16	12.01	0.464	2.15517	0.000168871	-1.1078	3.77244
High	Q9HFQ6	60S acidic ribosomal protein P1-B OS=Candida albicans OX=5476 GN=RPP1B PE=1 SV=1	0	26.225	38	2	67	2	1	108	10.7	3.93	154.85	2	1.9034e+07	5.33535e+06	7.9212e+06	1.93904e+07	4.58299e+06	7.40752e+06	1.54009e+07	4.11955e+06	6.7227e+06	9.5098e+06	1.08584e+07	9.7934e+06	9.10639e+06	1.0316e+07	9.00382e+06	8.71557e+06	8965362	8.1064e+06	93.8	106.2	29.71	7.04	0.873	1.14548	0.957315	-0.195946	0.0189453
High	Q9HFQ5	60S acidic ribosomal protein P2-A OS=Candida albicans OX=5476 GN=RPP2A PE=1 SV=1	0	68.087	47	4	154	4	1	108	10.9	3.93	403.81	4	5.93902e+07	2.73086e+07	3.84491e+07	6.65978e+07	3.02341e+07	3.65908e+07	5.79818e+07	2.90768e+07	3.56063e+07	3.7127e+07	4.89339e+07	4.21626e+07	3.82545e+07	4.95072e+07	4.50997e+07	3.57299e+07	4.74886e+07	4.11006e+07	99.5	100.5	4.93	5.66	0.91	1.0989	0.957315	-0.136062	0.0189453
High	Q9HFQ4	60S acidic ribosomal protein P2-B OS=Candida albicans OX=5476 GN=RPP2B PE=1 SV=1	0	35.246	15	2	67	2	1	111	11.2	4.07	209.04	2	3.09432e+07	1.52004e+07	1.84641e+07	3.21437e+07	1.56447e+07	1.85183e+07	2.88832e+07	1.52641e+07	19225523	1.66724e+07	2.19341e+07	2.06147e+07	1.78364e+07	2.26449e+07	2.39573e+07	1.72577e+07	1.95484e+07	2.37176e+07	103	97	3.3	10.68	1.015	0.985222	0.998701	0.0214797	0.000564583
High	Q9UVJ4	60S ribosomal protein L10a OS=Candida albicans (strain SC5314 / ATCC MYA-2876) OX=237561 GN=RPL10A PE=3 SV=2	0	101.408	36	9	168	9	1	217	24.4	9.76	384.08	9	4.40121e+07	2.61378e+07	2.68257e+07	4.3523e+07	2.4931e+07	2.42353e+07	4.26531e+07	2.45232e+07	2.28768e+07	2.83953e+07	3.2825e+07	3.2144e+07	2.78332e+07	3.58708e+07	3.31851e+07	2.50417e+07	3.19464e+07	3.21217e+07	98.4	101.6	10.33	5.48	1	1	0.98853	0	0.00501
High	O59931	60S ribosomal protein L13 OS=Candida albicans (strain SC5314 / ATCC MYA-2876) OX=237561 GN=RPL13 PE=3 SV=1	0	42.961	31	6	112	6	1	202	23	10.61	215.79	6	2.82628e+07	2.01186e+07	2.23763e+07	2.84774e+07	2.07168e+07	2.13629e+07	2.52819e+07	1.9136e+07	2.19884e+07	1.47233e+07	2.08662e+07	1.82348e+07	1.52192e+07	2.2516e+07	1.78874e+07	1.41592e+07	2.1199e+07	1.69863e+07	116.3	83.7	16.6	10.03	1.338	0.747384	0.598458	0.420078	0.222966
High	Q9P843	60S ribosomal protein L27 OS=Candida albicans OX=5476 GN=RPL27 PE=2 SV=1	0	88.313	48	7	154	7	1	136	15.5	10.18	327.31	7	2.13986e+07	1.70175e+07	1.61776e+07	2.29339e+07	1.73703e+07	1.6781e+07	2.137e+07	1.71804e+07	1.54312e+07	1.46192e+07	1.85499e+07	1.60895e+07	1.46553e+07	1.892e+07	1.59237e+07	1.43746e+07	1.80356e+07	1.64592e+07	105.6	94.4	20.14	4.39	1.265	0.790514	0.831307	0.339137	0.0802387
High	P47831	60S ribosomal protein L28 (Fragment) OS=Candida albicans OX=5476 GN=RPL28 PE=2 SV=1	0	39.284	47	3	95	3	1	62	6.6	9.09	258.46	3	1.42667e+07	6.82955e+06	8.56703e+06	14354256	6.57117e+06	8.5475e+06	1.24973e+07	6.60637e+06	7.73213e+06	9.0886e+06	1.19992e+07	1.06889e+07	9.0668e+06	12182065	9.69916e+06	8.62289e+06	1.07209e+07	1.05822e+07	94.9	105.1	2.76	5.7	0.911	1.09769	0.957315	-0.134477	0.0189453
High	O94008	60S ribosomal protein L32 OS=Candida albicans OX=5476 GN=RPL32 PE=3 SV=1	0	42.15	40	6	101	6	1	131	14.9	10.54	166.7	6	1.01741e+07	5.97768e+06	5.00156e+06	1.15168e+07	5.25032e+06	3.9677e+06	1.00197e+07	5.63406e+06	4.48177e+06	6.18225e+06	7.8784e+06	5.82725e+06	5.69895e+06	7.83789e+06	5.84661e+06	5.60677e+06	7.336e+06	5.85225e+06	107.3	92.7	19.4	9.4	1.334	0.749625	0.605199	0.415759	0.218102
High	P47834	60S ribosomal protein L36 OS=Candida albicans OX=5476 GN=RPL36 PE=3 SV=1	0	39.684	39	6	103	6	1	99	11.1	11.4	202.03	6	1.05955e+07	1.06517e+07	1.04758e+07	1.2292e+07	1.04652e+07	9.82296e+06	1.01299e+07	1.05151e+07	1.01941e+07	4.33479e+06	5.93635e+06	5.7981e+06	4.13943e+06	6.16021e+06	5.16684e+06	4.22208e+06	5.89762e+06	5.28622e+06	135.7	64.3	27.24	8.62	1.405	0.711744	0.441398	0.49057	0.35517
High	Q9P836	60S ribosomal protein L37 (Fragment) OS=Candida albicans OX=5476 GN=RPL37 PE=2 SV=1	0	13.648	31	3	18	3	1	88	9.9	11.63	35.63	3	141666	1.54872e+06	2.97563e+06	397688	997328	2.3418e+06	840217	2.09349e+06	3.42046e+06	635817	1.15543e+06	1.29787e+06	564342	1.26071e+06	1.21602e+06	640508	1.3247e+06	1.24505e+06	128.3	71.7	73.1	26.71	1.262	0.792393	0.83196	0.335712	0.0798976
High	O13287	6-phosphogluconate dehydrogenase, decarboxylating OS=Candida albicans OX=5476 GN=DOR14 PE=3 SV=1	0	309.622	47	25	577	25	1	517	56.9	6.57	1313.18	25	1.73336e+08	9.69392e+07	1.06226e+08	1.75009e+08	91093584	1.01024e+08	1.57817e+08	9.14158e+07	9.79207e+07	1.02028e+08	1.20626e+08	1.11091e+08	1.00671e+08	1.17652e+08	1.10956e+08	9.8158e+07	1.19455e+08	1.10588e+08	102.9	97.1	5.54	2.11	1.047	0.95511	0.974932	0.0662614	0.0110258
High	O74676	ABC transporter CDR4 OS=Candida albicans OX=5476 GN=CDR4 PE=3 SV=1	0	65.176	11	12	78	11	1	1490	169.2	7.65	107.52	12	945950	606185	630759	969757	535376	594730	962656	521006	597770	516128	715800	514989	489285	686849	481835	401619	653886	515261	112.9	87.1	7.71	13.22	1.211	0.825764	0.932457	0.276199	0.0303711
High	P83773	Acetyl-CoA hydrolase OS=Candida albicans (strain SC5314 / ATCC MYA-2876) OX=237561 GN=ACH1 PE=1 SV=3	0	170.844	46	20	370	20	1	524	58	6.92	627.92	20	3.09334e+07	1.64536e+07	1.68928e+07	3.22227e+07	1.61067e+07	1.77354e+07	2.8996e+07	1.53915e+07	1.68671e+07	2.2154e+07	2.08328e+07	2.19578e+07	2.17876e+07	2.08558e+07	2.17409e+07	2.01267e+07	2.0769e+07	2.11476e+07	98.5	101.5	6.07	8.51	0.947	1.05597	0.957315	-0.0785637	0.0189453
High	O94049	Acetyl-coenzyme A synthetase 1 OS=Candida albicans OX=5476 GN=ACS1 PE=3 SV=1	0	123.482	30	19	229	17	1	675	75.1	6.32	319.21	19	5.96008e+06	2.63953e+06	3.40041e+06	6.06468e+06	2.39166e+06	3.06397e+06	5.98591e+06	2.5769e+06	3.27043e+06	4.62186e+06	4.51196e+06	5.12777e+06	4.34347e+06	4.59384e+06	5.05705e+06	4.503e+06	4.44832e+06	5.18463e+06	85.8	114.2	8.55	8.98	0.846	1.18203	0.932457	-0.24127	0.0303711
High	Q8NJN3	Acetyl-coenzyme A synthetase 2 OS=Candida albicans (strain SC5314 / ATCC MYA-2876) OX=237561 GN=ACS2 PE=3 SV=3	0	281.534	51	33	601	31	1	671	73.8	6.13	1107.87	33	6.82832e+07	3.16367e+07	4.06401e+07	6.63943e+07	3.13304e+07	3.71444e+07	6.24921e+07	2.99424e+07	3.59174e+07	4.26096e+07	4.63251e+07	4.74307e+07	4.15928e+07	4.5e+07	4.43806e+07	4.00117e+07	4.2739e+07	4.36654e+07	98.6	101.4	3.44	4.27	0.96	1.04167	0.957315	-0.0588937	0.0189453
High	P82611	Aconitate hydratase, mitochondrial OS=Candida albicans (strain SC5314 / ATCC MYA-2876) OX=237561 GN=ACO1 PE=1 SV=2	0	294.175	46	33	599	33	1	777	84.2	6.39	1244.58	33	1.27967e+08	5.26765e+07	8.02304e+07	1.24391e+08	4.80207e+07	8.06078e+07	1.19085e+08	4.94323e+07	7.62226e+07	9.07191e+07	9.69638e+07	9.05139e+07	8.53756e+07	9.35378e+07	8.55746e+07	8.16872e+07	8.81377e+07	8.57935e+07	99.1	100.9	11.68	4.88	0.826	1.21065	0.840942	-0.275786	0.0752339
High	Q5AJ82	Actin cytoskeleton-regulatory complex protein END3 OS=Candida albicans (strain SC5314 / ATCC MYA-2876) OX=237561 GN=END3 PE=2 SV=1	0	66.827	34	11	127	11	1	395	45	5.03	129.59	11	3.17391e+06	1.57731e+06	2.70109e+06	2.96215e+06	1.49336e+06	1.79198e+06	3.05675e+06	1.58085e+06	2.06387e+06	1.56202e+06	2.21036e+06	2.2374e+06	1.60246e+06	2.49736e+06	2.34761e+06	1.64815e+06	2.18058e+06	2.24115e+06	101.2	98.8	13.07	11.97	1.013	0.987167	0.998498	0.0186342	0.000652823
High	Q5AHB1	Actin cytoskeleton-regulatory complex protein PAN1 OS=Candida albicans (strain SC5314 / ATCC MYA-2876) OX=237561 GN=PAN1 PE=3 SV=2	0	114.177	26	20	172	20	1	1396	152.3	6.23	108.07	20	3.50641e+06	1.64001e+06	2.24015e+06	3.73702e+06	1.50753e+06	2.17973e+06	3.48988e+06	1.46772e+06	1.98793e+06	2.09949e+06	2.44252e+06	2.33021e+06	1.89407e+06	2.34189e+06	2.24003e+06	2.08709e+06	2.39394e+06	2.25477e+06	102.8	97.2	7.48	3.46	1.049	0.953289	0.971746	0.0690147	0.0124473
High	Q5ALV2	Actin cytoskeleton-regulatory complex protein SLA1 OS=Candida albicans (strain SC5314 / ATCC MYA-2876) OX=237561 GN=SLA1 PE=1 SV=1	0	41.56	10	8	49	8	1	1257	138.8	6.05	45.44	8	920440	455262	643601	971000	430857	519529	863985	438959	627021	564313	671571	691027	561709	638481	667198	580900	495306	569989	100.7	99.3	7.52	9.53	1.054	0.948767	0.966465	0.0758749	0.0148138
High	P14235	Actin OS=Candida albicans OX=5476 GN=ACT1 PE=3 SV=1	0	218.678	61	18	441	18	1	376	41.7	5.69	904.71	18	1.1729e+08	7.02442e+07	7.19974e+07	1.14791e+08	6.54291e+07	7.10501e+07	1.14868e+08	6.40249e+07	6.93476e+07	7.17667e+07	8.76156e+07	8.10685e+07	6.99289e+07	8.26335e+07	7.89164e+07	7.06514e+07	7.85614e+07	7.74104e+07	101.9	98.1	7.58	1.89	1.017	0.983284	0.998701	0.0243197	0.000564583
High	Q5AC48	Actin-related protein 4 OS=Candida albicans (strain SC5314 / ATCC MYA-2876) OX=237561 GN=ARP4 PE=3 SV=3	0	57.787	35	11	78	11	1	468	52.6	5.57	80.28	11	1.8074e+06	924558	1.09896e+06	1.84784e+06	831650	993527	1.72665e+06	825477	1.03361e+06	1.23026e+06	1.44866e+06	1.34027e+06	1.17985e+06	1.4767e+06	1.3195e+06	1.19766e+06	1.35514e+06	1.15796e+06	95.6	104.4	3.63	3.87	0.897	1.11483	0.957315	-0.15682	0.0189453
High	Q5AGD1	Acyl-protein thioesterase 1 OS=Candida albicans (strain SC5314 / ATCC MYA-2876) OX=237561 GN=CAALFM_C502400WA PE=3 SV=2	0	37.095	28	5	57	5	1	231	25.3	6.39	62.42	5	2.34569e+06	1.13314e+06	1.51528e+06	2.58362e+06	1.08568e+06	1.24837e+06	2.55626e+06	1.04513e+06	1.30266e+06	1.47595e+06	1.67092e+06	1.39495e+06	1.51303e+06	1.53597e+06	1.34523e+06	1.3831e+06	1.39036e+06	1.23353e+06	103.6	96.4	8.64	9.56	1.134	0.881834	0.957315	0.181421	0.0189453
High	Q5ALX8	Adenine phosphoribosyltransferase OS=Candida albicans (strain SC5314 / ATCC MYA-2876) OX=237561 GN=APT1 PE=3 SV=1	0	61.995	47	8	98	8	1	188	20.9	5.31	153.89	8	4.62358e+06	1.91447e+06	3.34605e+06	4.50031e+06	1.68189e+06	2.19754e+06	4.3155e+06	1.65974e+06	2.59289e+06	3.7808e+06	3.42764e+06	4.54831e+06	3.83646e+06	3.45393e+06	4.7365e+06	3.5601e+06	3.01537e+06	3.29964e+06	86	114	15.53	17.02	0.908	1.10132	0.957315	-0.139236	0.0189453
High	P83783	Adenosylhomocysteinase OS=Candida albicans (strain SC5314 / ATCC MYA-2876) OX=237561 GN=SAH1 PE=1 SV=2	0	231.206	48	24	616	24	1	450	49	5.59	1250.35	24	1.66905e+08	7.49169e+07	9.34752e+07	1.66765e+08	7.27719e+07	9.04313e+07	1.561e+08	7.35201e+07	8.71501e+07	9.85768e+07	1.10793e+08	1.01481e+08	9.69257e+07	1.1159e+08	1.0274e+08	9.48708e+07	1.05601e+08	9.77051e+07	100	100	5.04	3.04	1.05	0.952381	0.971746	0.0703893	0.0124473
High	Q8TG40	Adenylate kinase isoenzyme 6 homolog HBR1 OS=Candida albicans (strain SC5314 / ATCC MYA-2876) OX=237561 GN=HBR1 PE=2 SV=1	0	44.432	46	8	62	8	1	248	28.7	4.21	93.25	8	1.86681e+06	963847	1.08704e+06	1.74474e+06	875399	1.06622e+06	1.60334e+06	731832	926408	1.36475e+06	1.30475e+06	1.28883e+06	1.30829e+06	1.35238e+06	1.26333e+06	1.33929e+06	1.21803e+06	1.55676e+06	96.7	103.3	7.07	11.49	0.896	1.11607	0.957315	-0.158429	0.0189453
High	Q5A4Q1	Adenylate kinase OS=Candida albicans (strain SC5314 / ATCC MYA-2876) OX=237561 GN=ADK1 PE=3 SV=2	0	126.427	51	13	211	13	1	249	27.6	8.1	447.6	13	1.92287e+07	1.19451e+07	1.31418e+07	1.93553e+07	1.15165e+07	1.17055e+07	1.92277e+07	1.20101e+07	1.28279e+07	1.58637e+07	1.89533e+07	1.93007e+07	1.4435e+07	1.97538e+07	1.80276e+07	1.52958e+07	1.90766e+07	1.86666e+07	88.5	111.5	10.03	5.52	0.879	1.13766	0.957315	-0.186065	0.0189453
High	P0CH97	Adenylosuccinate synthetase OS=Candida albicans (strain WO-1) OX=294748 GN=ADE12 PE=3 SV=1	0	176.351	44	18	298	18	1	428	47.9	7.17	602.85	18	1.24249e+07	6.03124e+06	7.49916e+06	1.20826e+07	5.77236e+06	7.3839e+06	1.12981e+07	5.68945e+06	7.43805e+06	7.70888e+06	9.57216e+06	8.87153e+06	7.20946e+06	9.88522e+06	8.59068e+06	7.34082e+06	8.95244e+06	8.32622e+06	97.8	102.2	2.78	3.99	0.977	1.02354	0.960293	-0.0335695	0.0175964
High	Q59WH7	Adenylyltransferase and sulfurtransferase UBA4 OS=Candida albicans (strain SC5314 / ATCC MYA-2876) OX=237561 GN=UBA4 PE=3 SV=1	0	10.064	5	2	11	2	1	438	48.8	6.46	12.2	2	405096	210889	265516	420809	231476	328771	143907	219605	304034	224739	304176	314568	249746	302539	315068	246403	302662	312527	101.7	98.3	26.74	8.28	1.083	0.923361	0.957315	0.115033	0.0189453
High	P22274	ADP-ribosylation factor OS=Candida albicans (strain SC5314 / ATCC MYA-2876) OX=237561 GN=ARF1 PE=1 SV=5	0	51.324	34	4	62	1	1	179	20.2	5.4	93.57	4	1.80451e+06	1.73875e+06	900199	2.03905e+06	1.72572e+06	875532	1.79286e+06	1.70997e+06	740951	1.40619e+06	1.28104e+06	1.64548e+06	1.42005e+06	1.43573e+06	1.60217e+06	1.41942e+06	1.24896e+06	1.7564e+06	90.8	109.2	42.19	13.99	1.097	0.911577	0.957315	0.133564	0.0189453
High	P46590	Agglutinin-like protein 1 OS=Candida albicans OX=5476 GN=ALS1 PE=3 SV=1	0	19.688	3	2	25	1	1	1260	132.6	4.42	30.28	2	115510	37482.3	52345.4	97838.7	43440.3	47093.4	122010	43837	63766.7	126036	82018	126062	111832	73073	152222	103281	64334.5	97525.5	69.6	130.4	19.09	30.07	0.615	1.62602	0.0560634	-0.701342	1.25132
High	Q59L12	Agglutinin-like protein 3 OS=Candida albicans (strain SC5314 / ATCC MYA-2876) OX=237561 GN=ALS3 PE=1 SV=3	0	55.006	9	7	85	6	1	1155	123.7	4.54	94.69	7	3.22944e+06	1.12064e+06	1.9535e+06	3.49054e+06	1.14246e+06	1901733	3.3046e+06	1.07405e+06	1.73644e+06	1.67754e+06	1.56341e+06	1.4576e+06	1.64186e+06	1.46278e+06	1.4686e+06	1.51274e+06	1.28387e+06	1.41281e+06	119.1	80.9	17.76	13.54	1.396	0.716332	0.460225	0.481299	0.33703
High	Q5A8K2	Alanine--tRNA ligase OS=Candida albicans (strain SC5314 / ATCC MYA-2876) OX=237561 GN=ALA1 PE=1 SV=1	0	221.184	43	32	412	32	1	969	108.2	6.07	691.07	32	2.09083e+07	1.01784e+07	1.31616e+07	2.08623e+07	9.97645e+06	1.19815e+07	1.94928e+07	9.90847e+06	1.18927e+07	1.36272e+07	1.56108e+07	1.52026e+07	1.30718e+07	1.51569e+07	1.45992e+07	1.28972e+07	1.46074e+07	1.38801e+07	98.4	101.6	1.6	1.78	0.966	1.0352	0.957315	-0.0499049	0.0189453
High	P43067	Alcohol dehydrogenase 1 OS=Candida albicans OX=5476 GN=ADH1 PE=1 SV=1	0	341.864	75	27	2074	24	1	350	36.9	6.44	4440.53	27	1.40284e+09	7.36896e+08	9.18233e+08	1.53845e+09	7.03539e+08	8.71626e+08	1.37156e+09	6.78085e+08	8.09925e+08	9.14665e+08	1.06247e+09	1.01949e+09	8.75317e+08	1.07046e+09	9.66052e+08	8.76537e+08	1.08646e+09	9.48706e+08	100.5	99.5	2.76	2.5	0.986	1.0142	0.970231	-0.0203404	0.0131249
High	O94038	Alcohol dehydrogenase 2 OS=Candida albicans (strain SC5314 / ATCC MYA-2876) OX=237561 GN=ADH2 PE=3 SV=1	0	171.665	54	19	534	16	1	348	36.8	6.68	1265.14	19	1.0823e+08	3.44611e+07	7.17875e+07	1.11104e+08	3.07439e+07	6.36307e+07	1.00497e+08	3.23277e+07	6.60238e+07	7.57205e+07	8.00071e+07	9.39492e+07	7.09074e+07	7.98161e+07	8.86113e+07	7.19025e+07	7.52276e+07	8.50468e+07	95.1	104.9	23.26	8.58	1.034	0.967118	0.991052	0.0482362	0.0039036
High	Q92410	Alpha,alpha-trehalose-phosphate synthase [UDP-forming] OS=Candida albicans (strain SC5314 / ATCC MYA-2876) OX=237561 GN=TPS1 PE=1 SV=1	0	53.675	24	11	134	11	1	478	54.4	6.23	224.41	11	9.82247e+06	7.74094e+06	1.16811e+07	1.13413e+07	6.31855e+06	9.93735e+06	1.34701e+07	7.74012e+06	1.15308e+07	7.00901e+06	1.02568e+07	9.10559e+06	6.97198e+06	1.07154e+07	8.7782e+06	6.95222e+06	1.02077e+07	8.7796e+06	108.6	91.4	22.17	10.24	1.264	0.791139	0.83196	0.337996	0.0798976
High	Q59R28	Alpha-1,2-mannosyltransferase MNN26 OS=Candida albicans (strain SC5314 / ATCC MYA-2876) OX=237561 GN=MNN26 PE=3 SV=1	0	25.215	8	5	42	5	1	756	87.2	6.52	16.76	5	510205	252103	211955	414764	254790	213796	462498	243528	294027	229997	357300	220919	312476	315522	289857	293358	291485	315289	107.6	92.4	15.46	14.45	1.076	0.929368	0.957315	0.105678	0.0189453
High	C4YD35	Altered inheritance of mitochondria protein 21 OS=Candida albicans (strain WO-1) OX=294748 GN=AIM21 PE=3 SV=1	0	23.597	12	5	20	4	1	847	93.1	4.72	4.68	5	283569	126340	176556	112102	232204	72120.1	233354	159802	163172	206016	564288	175899	319906	683774	269720	279152	574414	172175	75.9	124.1	41.01	48.12	1.002	0.998004	0.989994	0.00288251	0.00436757
High	C4YPQ0	Altered inheritance of mitochondria protein 24, mitochondrial OS=Candida albicans (strain WO-1) OX=294748 GN=AIM24 PE=3 SV=1	0	10.219	7	3	7	3	1	475	52.7	9.91	2.25	3	239733	164703	136680	215560	151481	147473	263579	180672	186039	193885	154805	176652	157305	212030	146310	160622	206164	173141	103.7	96.3	19.79	12.88	0.965	1.03627	0.957315	-0.0513992	0.0189453
High	B9WAT8	Altered inheritance of mitochondria protein 36, mitochondrial OS=Candida dubliniensis (strain CD36 / ATCC MYA-646 / CBS 7987 / NCPF 3949 / NRRL Y-17841) OX=573826 GN=AIM36 PE=3 SV=1	0	18.315	15	4	32	4	1	293	34.8	8.34	33.08	4	451080	310183	331291	489673	331912	335703	449095	280251	299635	368712	436859	426762	363067	499079	415806	310297	371048	425016	94.9	105.1	13.44	8.78	0.841	1.18906	0.904201	-0.249822	0.0437351
High	Q5A922	Altered inheritance of mitochondria protein 9, mitochondrial OS=Candida albicans (strain SC5314 / ATCC MYA-2876) OX=237561 GN=AIM9 PE=3 SV=2	0	36.36	14	8	60	8	1	624	71.4	5.97	92.39	8	1.29052e+06	589677	819324	1.23423e+06	545789	720059	1.22343e+06	524604	490193	975950	1.09623e+06	996869	968971	986440	959234	898972	981341	1.00127e+06	90	110	12.51	5.25	0.939	1.06496	0.957315	-0.0908029	0.0189453
High	Q59KZ1	Aminopeptidase 2 OS=Candida albicans (strain SC5314 / ATCC MYA-2876) OX=237561 GN=APE2 PE=1 SV=3	0	247.227	41	33	436	33	1	924	104.3	5.36	727.22	33	2.46531e+07	1.30005e+07	1.48766e+07	2.53305e+07	1.26863e+07	1.47862e+07	2.38361e+07	1.24439e+07	1.43167e+07	1.59902e+07	1.92938e+07	1.75758e+07	1.55982e+07	1.80302e+07	1.73697e+07	1.52415e+07	1.73314e+07	1.67823e+07	99.2	100.8	2.8	1.85	1.027	0.97371	0.998347	0.0384362	0.000718459
High	Q5AJU7	AP-1-like transcription factor CAP1 OS=Candida albicans (strain SC5314 / ATCC MYA-2876) OX=237561 GN=CAP1 PE=1 SV=2	0	60.665	37	11	75	11	1	499	55	5.44	85.24	11	1.62632e+06	932820	1.12535e+06	1.51047e+06	885397	973982	1.47985e+06	836346	1.0108e+06	1.17113e+06	1.25321e+06	1.27467e+06	1.13713e+06	1435208	1.33905e+06	1.13082e+06	1.36132e+06	1.21475e+06	96.4	103.6	7.24	4.68	0.935	1.06952	0.957315	-0.0969617	0.0189453
High	C4YTS0	Arginine biosynthesis bifunctional protein ArgJ, mitochondrial OS=Candida albicans (strain WO-1) OX=294748 GN=CAWG_05565 PE=3 SV=1	0	36.724	21	6	51	6	1	439	46.7	6.37	40.47	6	1.24553e+06	757943	977803	1.30597e+06	759100	955211	1.21456e+06	810363	822537	759630	839123	670082	724565	839467	725008	650401	733868	646623	116.8	83.2	10.75	8.09	1.089	0.918274	0.957315	0.123004	0.0189453
High	P43061	Argininosuccinate lyase OS=Candida albicans OX=5476 GN=ARG4 PE=3 SV=1	0	71.422	30	10	105	10	1	468	52.8	5.94	165.58	10	2.9488e+06	2.03997e+06	3.00109e+06	2.7217e+06	1.80695e+06	2.62785e+06	3.09771e+06	2.25138e+06	3.03648e+06	3.19462e+06	4.23724e+06	4.12407e+06	2.8086e+06	4.60917e+06	3.93564e+06	3.19911e+06	4.18972e+06	3.80855e+06	82.7	117.3	22.21	9.33	0.749	1.33511	0.484589	-0.416962	0.314626
High	P46586	ATP phosphoribosyltransferase OS=Candida albicans (strain SC5314 / ATCC MYA-2876) OX=237561 GN=HIS1 PE=3 SV=1	0	100.302	46	13	195	13	1	298	32.6	5.34	326.3	13	1.21565e+07	5.58092e+06	7.2648e+06	1.35105e+07	5.50915e+06	7.58043e+06	1.3166e+07	5.38106e+06	6.76999e+06	8.20785e+06	9.86166e+06	9.94229e+06	8.17837e+06	9.92862e+06	9.36572e+06	8.04312e+06	9.15137e+06	9.36853e+06	93.6	106.4	8.58	3.2	0.864	1.15741	0.957315	-0.210897	0.0189453
High	B9W757	ATPase GET3 OS=Candida dubliniensis (strain CD36 / ATCC MYA-646 / CBS 7987 / NCPF 3949 / NRRL Y-17841) OX=573826 GN=GET3 PE=3 SV=1	0	30.885	11	4	45	4	1	350	39.6	4.97	90.55	4	2.82333e+06	1.29421e+06	1.78183e+06	2.5404e+06	1.31694e+06	1.54991e+06	2.54228e+06	1.23738e+06	1.49845e+06	1.85303e+06	2.15615e+06	2.20962e+06	1.65811e+06	2.1471e+06	1.97079e+06	1.6732e+06	1.96429e+06	1.87838e+06	94.4	105.6	4.62	4.52	0.916	1.0917	0.957315	-0.12658	0.0189453
High	Q59M69	ATP-dependent (S)-NAD(P)H-hydrate dehydratase OS=Candida albicans (strain SC5314 / ATCC MYA-2876) OX=237561 GN=CAALFM_C602030CA PE=3 SV=2	0	17.222	10	4	28	4	1	377	42	6.62	20.25	4	2.52056e+06	1.088e+06	1.2774e+06	2.49444e+06	1.13199e+06	1.30619e+06	2.4164e+06	1.06478e+06	1.26015e+06	697944	1.01039e+06	855492	681495	952570	770061	719290	971996	841933	129.1	70.9	7.96	8.42	1.043	0.958773	0.974932	0.0607392	0.0110258
High	O94201	ATP-dependent 6-phosphofructokinase subunit alpha OS=Candida albicans OX=5476 GN=PFK1 PE=1 SV=1	0	293.778	42	36	558	34	1	987	108.5	6.62	1045.49	36	4.22302e+07	2.16545e+07	2.3831e+07	4.40066e+07	2.13719e+07	2.33171e+07	4.04744e+07	2.02388e+07	2.25891e+07	2.16696e+07	2.86541e+07	2.33599e+07	2.18386e+07	2.91597e+07	2.13781e+07	2.19522e+07	2.75972e+07	2.22236e+07	108.6	91.4	5.18	8.07	1.149	0.870322	0.957315	0.200379	0.0189453
High	O94200	ATP-dependent 6-phosphofructokinase subunit beta OS=Candida albicans OX=5476 GN=PFK2 PE=1 SV=1	0	229.81	34	25	451	23	1	946	104	6.35	1098.67	25	4.61706e+07	2.30375e+07	2.77152e+07	4.71319e+07	2.29495e+07	2.70922e+07	4.53572e+07	2.19226e+07	2.6865e+07	2.49953e+07	3.25095e+07	2.49674e+07	2.43762e+07	3.20205e+07	2.544e+07	2.33927e+07	3.19005e+07	2.45765e+07	107.6	92.4	2.42	8.49	1.12	0.892857	0.957315	0.163499	0.0189453
High	Q59LU0	ATP-dependent RNA helicase DBP2 OS=Candida albicans (strain SC5314 / ATCC MYA-2876) OX=237561 GN=DBP2 PE=3 SV=2	0	45.392	22	10	69	10	1	562	61.2	8.88	74.44	10	2.15065e+06	714256	978283	1.80077e+06	761608	865355	1.79748e+06	635147	913025	1.42334e+06	1.3767e+06	1.45692e+06	1.43717e+06	1.51495e+06	1.58539e+06	1.40137e+06	1.52075e+06	1.54875e+06	81.8	118.2	16.1	7.73	0.806	1.24069	0.774456	-0.311148	0.111003
High	Q5APT8	ATP-dependent RNA helicase DBP3 OS=Candida albicans (strain SC5314 / ATCC MYA-2876) OX=237561 GN=DBP3 PE=3 SV=1	0	19.182	11	5	22	5	1	564	63.1	9.45	34.12	5	1.2648e+06	432776	806157	928874	338212	898880	1.22437e+06	416701	914566	725177	927627	925506	705096	930856	972186	718498	1.11878e+06	897402	99.7	100.3	27.66	11.06	1.12	0.892857	0.957315	0.163499	0.0189453
High	Q5AJD0	ATP-dependent RNA helicase DBP5 OS=Candida albicans (strain SC5314 / ATCC MYA-2876) OX=237561 GN=DBP5 PE=3 SV=2	0	143.069	39	18	199	18	1	540	60.2	5.76	313.74	18	6.35177e+06	2.98517e+06	3.78093e+06	7.47358e+06	2.94021e+06	3.13305e+06	5.92836e+06	2.88157e+06	3.00835e+06	3.69106e+06	4.98713e+06	3.84445e+06	4.04197e+06	4.392e+06	3.69547e+06	3.90955e+06	3.99314e+06	3.55437e+06	101.1	98.9	10.57	8.67	1.044	0.957854	0.974932	0.0621217	0.0110258
High	Q5A4E2	ATP-dependent RNA helicase DED1 OS=Candida albicans (strain SC5314 / ATCC MYA-2876) OX=237561 GN=DED1 PE=3 SV=1	0	143.054	39	21	242	21	1	672	72.8	8.28	253.49	21	1.36486e+07	5.8294e+06	1.14843e+07	1.43137e+07	5.56529e+06	1.1129e+07	1.20326e+07	5.20411e+06	1.0829e+07	8.18594e+06	8.95772e+06	8.61869e+06	8.14481e+06	9.21794e+06	8.40072e+06	7.44635e+06	9.51552e+06	8.16501e+06	104.7	95.3	22.65	3.98	0.937	1.06724	0.957315	-0.093879	0.0189453
High	Q5AAW3	ATP-dependent RNA helicase DHH1 OS=Candida albicans (strain SC5314 / ATCC MYA-2876) OX=237561 GN=DHH1 PE=3 SV=1	0	71.598	23	10	103	10	1	549	62.1	8.75	203.39	10	3.37131e+06	1.50159e+06	2.10681e+06	3.37666e+06	1.39077e+06	1.89063e+06	3.24236e+06	1.45709e+06	1.74676e+06	2.11503e+06	2.52793e+06	2.2725e+06	2.04194e+06	2.48346e+06	1.90436e+06	1.93229e+06	2.52645e+06	1.95838e+06	97.8	102.2	6.87	7.35	0.963	1.03842	0.957315	-0.0543923	0.0189453
High	P87206	ATP-dependent RNA helicase eIF4A OS=Candida albicans (strain SC5314 / ATCC MYA-2876) OX=237561 GN=TIF1 PE=3 SV=1	0	218.277	65	23	465	23	1	397	44.6	5.36	1149.84	23	7.27852e+07	3.38615e+07	4.26679e+07	7.36381e+07	3.2696e+07	4.07688e+07	6.747e+07	3.19684e+07	3.91138e+07	4.43532e+07	5.40417e+07	4.58162e+07	4.31566e+07	5.21336e+07	4.59135e+07	4.29259e+07	5.17299e+07	4.54336e+07	98.3	101.7	3.7	3.68	0.963	1.03842	0.957315	-0.0543923	0.0189453
High	P87023	Beta-glucan synthesis-associated protein KRE6 OS=Candida albicans OX=5476 GN=KRE6 PE=2 SV=1	0	38.912	10	5	67	5	1	740	82.4	4.78	56.36	5	883145	420373	434516	889760	399511	434038	850870	400490	431128	474162	559988	581607	468110	560031	578312	476225	530466	491024	104.5	95.5	9.13	4.89	1.117	0.895255	0.957315	0.159629	0.0189453
High	P0CT51	Blood-induced peptide 1 OS=Candida albicans (strain SC5314 / ATCC MYA-2876) OX=237561 GN=BLP1 PE=1 SV=1	0	100.761	81	8	183	8	1	77	9	5.54	438.35	8	2.52281e+07	2.34341e+07	1.84478e+07	2.78192e+07	1.96293e+07	1.62833e+07	2.59425e+07	2.26979e+07	1.58731e+07	1.70216e+07	2.2819e+07	1.91272e+07	1.65213e+07	2.18593e+07	2.03199e+07	1.62379e+07	1.97301e+07	1.96716e+07	99.6	100.4	26.77	5.57	1.123	0.890472	0.957315	0.167358	0.0189453
High	Q5A4W8	Bromodomain-containing factor 1 OS=Candida albicans (strain SC5314 / ATCC MYA-2876) OX=237561 GN=BDF1 PE=1 SV=1	0	70.655	22	13	100	13	1	732	82.5	5.02	47.13	13	2.9239e+06	1.78003e+06	1.89687e+06	2.93389e+06	1.76073e+06	1.77898e+06	2.74421e+06	1.66268e+06	1.85455e+06	1.62571e+06	2.38121e+06	2.25704e+06	1.60136e+06	2.24782e+06	2.11564e+06	1.77867e+06	2.18881e+06	2.08889e+06	99.1	100.9	8.99	8.08	1.076	0.929368	0.957315	0.105678	0.0189453
High	P23286	Calmodulin OS=Candida albicans OX=5476 GN=CMD1 PE=3 SV=2	0	94.718	57	9	190	9	1	149	16.5	4.41	517.68	9	3.94751e+07	2.09198e+07	2.07436e+07	3.78456e+07	1.96679e+07	1.90085e+07	3.6331e+07	1.97414e+07	1.85416e+07	2.26578e+07	2.97951e+07	2.87249e+07	2.29415e+07	2.9097e+07	2.84213e+07	2.23986e+07	2.65809e+07	2.79866e+07	98.9	101.1	10.42	5.78	0.936	1.06838	0.957315	-0.0954196	0.0189453
High	Q9HEW1	cAMP-dependent protein kinase regulatory subunit OS=Candida albicans (strain SC5314 / ATCC MYA-2876) OX=237561 GN=BCY1 PE=3 SV=1	0	164.082	67	20	266	20	1	459	50.3	5.48	427.4	20	1.31235e+07	5.64377e+06	7.63173e+06	1.23919e+07	5.72226e+06	7.37262e+06	1.17828e+07	5313983	7.13582e+06	8.49096e+06	1.03726e+07	9.31784e+06	8.4872e+06	9.94212e+06	9.24623e+06	7.99554e+06	9.41527e+06	8.65466e+06	95.1	104.9	5.43	2.19	0.886	1.12867	0.957315	-0.174621	0.0189453
High	Q59SU1	Candidapepsin-9 OS=Candida albicans (strain SC5314 / ATCC MYA-2876) OX=237561 GN=SAP9 PE=1 SV=2	0	40.13	14	7	53	7	1	544	58.4	5.25	57.46	7	1.47851e+06	675610	773528	1.56611e+06	767190	741700	1.34658e+06	648045	701268	851855	1.05135e+06	906893	956322	1.05075e+06	917867	817955	998314	890417	99.5	100.5	9.72	5.46	1.004	0.996016	0.994803	0.00575927	0.00226294
High	Q5AKU3	CAP1-binding-protein OS=Candida albicans (strain SC5314 / ATCC MYA-2876) OX=237561 GN=YBP1 PE=1 SV=2	0	13.779	5	3	17	3	1	643	73.9	5.92	18.54	3	508930	391468	408328	588743	366687	389596	562814	375333	364007	243684	431455	390882	261483	427465	384283	373847	454266	467052	105.8	94.2	14.23	17.8	1.182	0.846024	0.957315	0.24123	0.0189453
High	Q5AQ12	Cap-associated protein CAF20 OS=Candida albicans (strain SC5314 / ATCC MYA-2876) OX=237561 GN=CAF20 PE=3 SV=1	0	57.917	49	6	102	6	1	176	20	5.99	204.65	6	3.48923e+06	1.7052e+06	2.64066e+06	3.63583e+06	1.59812e+06	2.54347e+06	3.31298e+06	1.73702e+06	2.38681e+06	3.34329e+06	3.81322e+06	3.59413e+06	3.38223e+06	3.46549e+06	3.51466e+06	2.77282e+06	3.07154e+06	3.2199e+06	82.5	117.5	10.24	7.44	0.811	1.23305	0.795258	-0.302226	0.0994919
High	Q5AML6	Carbamoyl-phosphate synthase arginine-specific small chain OS=Candida albicans (strain SC5314 / ATCC MYA-2876) OX=237561 GN=CPA1 PE=3 SV=1	0	68.384	42	13	141	13	1	430	46.9	6.93	223.03	13	4.66198e+06	2.50426e+06	2.59719e+06	4.27643e+06	2.25741e+06	2.53113e+06	4.3957e+06	2.07348e+06	2.43083e+06	2.69205e+06	3.45504e+06	3.24236e+06	2.78905e+06	3.67266e+06	3.54656e+06	2.73191e+06	3.38917e+06	3.09607e+06	96.1	103.9	6.52	6.01	0.892	1.12108	0.957315	-0.164884	0.0189453
High	P52497	Carbon catabolite-derepressing protein kinase OS=Candida albicans OX=5476 GN=SNF1 PE=2 SV=2	0	33.584	12	6	50	6	1	620	70	7.91	89.56	6	1.36126e+07	6.19377e+06	7.98472e+06	1.29515e+07	6.07523e+06	6.85482e+06	9.79691e+06	6.28286e+06	6.84897e+06	6.64496e+06	1.02775e+07	8.73422e+06	6.18177e+06	9.53e+06	8.37157e+06	6.15246e+06	9.30453e+06	8.40157e+06	100.1	99.9	7.55	11.7	1.006	0.994036	0.997014	0.00863031	0.0012988
High	Q5AJ71	Carbonic anhydrase OS=Candida albicans (strain SC5314 / ATCC MYA-2876) OX=237561 GN=NCE103 PE=1 SV=1	0	15.803	12	3	32	3	1	281	31.6	6.15	38.36	3	623305	216504	332659	687332	299215	314144	641253	233344	246832	460251	542354	504203	479510	538345	486564	439781	473207	464347	84.8	115.2	17.79	3.97	0.809	1.23609	0.785606	-0.305788	0.104795
High	P30574	Carboxypeptidase Y OS=Candida albicans OX=5476 GN=CPY1 PE=2 SV=2	0	16.515	9	5	46	5	1	542	61	5.47	35.61	5	3.66515e+06	2.26569e+06	2.6564e+06	3.84532e+06	2.19483e+06	2.49735e+06	3.82691e+06	2.14192e+06	2.5369e+06	2.37013e+06	2.79705e+06	2.94781e+06	2.41831e+06	2749827	2.77054e+06	2.36795e+06	2.71503e+06	2.85981e+06	104.4	95.6	7.3	5.1	1.073	0.931966	0.957315	0.10165	0.0189453
High	O59906	Casein kinase II subunit beta OS=Candida albicans OX=5476 GN=CKB1 PE=1 SV=1	0	25.631	23	5	26	5	1	294	33.8	4.67	11.35	5	719117	352105	356607	823442	359082	371532	636031	289148	319920	456839	524637	513757	446588	541842	554862	454293	6.1874e+06	4.49489e+06	95.9	104.1	12.74	136.3	0.941	1.0627	0.957315	-0.0877334	0.0189453
High	B9WC12	Catabolic 3-dehydroquinase OS=Candida dubliniensis (strain CD36 / ATCC MYA-646 / CBS 7987 / NCPF 3949 / NRRL Y-17841) OX=573826 GN=DQD1 PE=3 SV=1	0	38.955	31	4	53	4	1	146	16.1	7.05	81.01	4	1.6946e+06	555348	912712	1.66852e+06	539027	844495	1.42262e+06	526155	841017	1.37401e+06	1.35007e+06	1.77629e+06	1.16272e+06	1.29867e+06	1.46503e+06	1.23603e+06	1.3203e+06	1.6534e+06	83.2	116.8	16.8	13.5	0.848	1.17925	0.932457	-0.237864	0.0303711
High	P39827	Cell division control protein 10 OS=Candida albicans (strain SC5314 / ATCC MYA-2876) OX=237561 GN=CDC10 PE=2 SV=2	0	102.978	52	16	195	16	1	357	40.7	7.11	279.93	16	1.01428e+07	5.08666e+06	7.27604e+06	1.01867e+07	4.55549e+06	6.30238e+06	9.81707e+06	4.80237e+06	7.02943e+06	6.34564e+06	6.9334e+06	7.49576e+06	5.90029e+06	7.09547e+06	7.27143e+06	6.24828e+06	6.20994e+06	7.19659e+06	100	100	8.43	7.02	1.104	0.905797	0.957315	0.14274	0.0189453
High	P39826	Cell division control protein 3 OS=Candida albicans OX=5476 GN=CDC3 PE=3 SV=1	0	122.659	48	14	238	14	1	416	47.8	6.64	485.3	14	1.453e+07	7.32295e+06	9.29596e+06	1.49232e+07	6.97806e+06	9.14278e+06	1.36949e+07	7.03615e+06	8.47205e+06	8.56307e+06	9.46306e+06	9.4206e+06	8.28165e+06	9.27352e+06	8.56349e+06	8.17809e+06	8.91082e+06	8.63448e+06	105.7	94.3	2.03	3.2	1.16	0.862069	0.957315	0.214125	0.0189453
High	C4YDI6	Cell division control protein 42 homolog OS=Candida albicans (strain WO-1) OX=294748 GN=CDC42 PE=3 SV=1	0	31.306	24	4	57	4	1	191	21.2	6.54	105.19	4	4.32409e+06	2.0155e+06	2.70614e+06	4.22381e+06	1.97467e+06	2.76713e+06	4.03039e+06	1.99995e+06	2.67243e+06	2.11389e+06	2.61989e+06	2.12774e+06	1.94761e+06	2.61992e+06	2.39606e+06	2.01056e+06	2.60564e+06	1.54842e+06	112.2	87.8	5.27	12.58	1.255	0.796813	0.840942	0.327687	0.0752339
High	P56553	Cell growth-regulated gene 1 protein OS=Candida albicans (strain SC5314 / ATCC MYA-2876) OX=237561 GN=CGR1 PE=3 SV=2	0	15.804	9	2	16	2	1	340	38.4	5.49	14.06	2	671951	334265	399793	640873	336502	358950	670588	285285	374315	186429	510461	494901	193545	473674	477101	358907	520841	469131	96.9	103.1	6.13	28.65	0.936	1.06838	0.957315	-0.0954196	0.0189453
High	Q59XX2	Cell surface mannoprotein MP65 OS=Candida albicans (strain SC5314 / ATCC MYA-2876) OX=237561 GN=MP65 PE=1 SV=3	0	70.858	29	7	126	7	1	378	39.2	5.45	353.48	7	8.68556e+06	3.52175e+06	5.08029e+06	8.60835e+06	3.53363e+06	4.71177e+06	7.98638e+06	3.32697e+06	4.52148e+06	5.6849e+06	6.34795e+06	6.40877e+06	5.71047e+06	5.7967e+06	6.21285e+06	5.15571e+06	5.6554e+06	6.03109e+06	93.1	106.9	8.58	5.91	0.916	1.0917	0.957315	-0.12658	0.0189453
High	Q5A5U4	Cell wall protein RHD3 OS=Candida albicans (strain SC5314 / ATCC MYA-2876) OX=237561 GN=RHD3 PE=1 SV=1	0	31.896	22	6	61	6	1	204	21.5	5.01	66.17	6	1.24421e+06	772836	1.06733e+06	1.26506e+06	744308	1.04014e+06	1.12474e+06	765677	1.08147e+06	600182	664822	1.01022e+06	500614	766951	820815	602004	856463	957518	119	81	15.91	20.47	1.444	0.692521	0.366224	0.530071	0.436253
High	Q59TP1	Cell wall protein RTB1 OS=Candida albicans (strain SC5314 / ATCC MYA-2876) OX=237561 GN=RBT1 PE=1 SV=2	0	34.116	9	5	54	5	1	721	73.6	4.34	104.2	5	6.15672e+06	2.30623e+06	3.01511e+06	5.5556e+06	2.1249e+06	2.91107e+06	5.38928e+06	2.04647e+06	2.99453e+06	1.36649e+06	1.35003e+06	1.39624e+06	1.2765e+06	1.34032e+06	1.22585e+06	1.30363e+06	1.37745e+06	1.36414e+06	142.2	57.8	12.74	7.18	2.457	0.407	1.22447e-05	1.2969	4.91205
High	O74226	Cell wall synthesis protein KRE9 OS=Candida albicans OX=5476 GN=KRE9 PE=3 SV=1	0	26.777	19	3	47	3	1	271	29.1	8.18	70.72	3	1.74539e+06	1.08325e+06	1.14084e+06	1.91254e+06	986437	1.1376e+06	1.63852e+06	957061	1.16913e+06	1.2398e+06	1.29265e+06	1.21769e+06	1.02256e+06	1.19149e+06	1.09058e+06	1.06484e+06	1.08698e+06	1.16543e+06	104.9	95.1	7.06	7.31	1.109	0.901713	0.957315	0.149259	0.0189453
High	O74161	Chitin biosynthesis protein CHS5 OS=Candida albicans (strain SC5314 / ATCC MYA-2876) OX=237561 GN=CHS5 PE=3 SV=2	0	57.441	33	13	85	13	1	562	62.1	4.59	54.81	13	3.36722e+06	1.89072e+06	1.9743e+06	3.37587e+06	1.67726e+06	2.06041e+06	2.88454e+06	1.70074e+06	2.18904e+06	2.02435e+06	2.37131e+06	2.07798e+06	2.05859e+06	2.431e+06	2.31898e+06	2.02531e+06	2.49241e+06	2.14272e+06	101.7	98.3	6.84	5	1.006	0.994036	0.997014	0.00863031	0.0012988
High	P30573	Chitin synthase 3 OS=Candida albicans OX=5476 GN=CHS3 PE=3 SV=1	0	21.714	6	6	31	6	1	1213	136.1	7.17	7.4	6	396505	262304	251157	450960	238564	257846	503943	244959	326874	242694	306722	315419	278657	360349	235243	201762	221045	239037	111.6	88.4	12.74	15.46	1.153	0.867303	0.957315	0.205393	0.0189453
High	P40953	Chitinase 2 OS=Candida albicans (strain SC5314 / ATCC MYA-2876) OX=237561 GN=CHT2 PE=1 SV=2	0	8.757	3	2	7	2	1	583	60.8	4.89	16.38	2	619136	321666	458993	640805	329014	375121	562240	374483	440164	571569	613368	986588	439352	691761	724664	556941	627285	972231	82.1	117.9	9.89	25.22	0.73	1.36986	0.397932	-0.454032	0.400191
High	Q59MA9	Clustered mitochondria protein homolog OS=Candida albicans (strain SC5314 / ATCC MYA-2876) OX=237561 GN=CLU1 PE=3 SV=2	0	136.598	22	24	251	24	1	1363	155.7	5.39	298.37	24	5.64567e+06	2.99359e+06	3.6695e+06	5.57349e+06	2.74908e+06	3.65118e+06	5.22988e+06	2.83098e+06	3.51716e+06	3.74154e+06	4.7127e+06	4.06822e+06	3.4731e+06	4.40799e+06	3.9006e+06	3.56439e+06	4.59357e+06	3.65196e+06	100	100	3.91	5.46	0.986	1.0142	0.969995	-0.0203404	0.0132307
High	P31225	Corticosteroid-binding protein OS=Candida albicans (strain SC5314 / ATCC MYA-2876) OX=237561 GN=CBP1 PE=1 SV=2	0	60.235	24	9	76	9	1	489	55.5	5.29	152.59	9	3.63332e+06	1.54667e+06	2.63774e+06	3.67455e+06	1.49389e+06	2.39374e+06	3.5277e+06	1.46017e+06	2.22935e+06	1.81651e+06	1.89085e+06	1.7033e+06	1.7647e+06	1.70527e+06	1.6862e+06	1.66301e+06	1.72453e+06	1.64569e+06	118.6	81.4	12.32	7.93	1.409	0.709723	0.430073	0.494672	0.366458
High	Q5AFN8	Covalently-linked cell wall protein 14 OS=Candida albicans (strain SC5314 / ATCC MYA-2876) OX=237561 GN=SSR1 PE=1 SV=1	0	14.738	13	2	17	2	1	234	22.5	4.68	14.16	2	659892	377430	431852	751628	316087	404634	593356	320455	455945	415134	420374	493137	445302	437919	463296	420164	424927	470508	99.6	100.4	7.55	8.61	1.063	0.940734	0.960293	0.0881416	0.0175964
High	Q5ADW3	Cullin-associated NEDD8-dissociated protein 1 OS=Candida albicans (strain SC5314 / ATCC MYA-2876) OX=237561 GN=TIP120 PE=3 SV=2	0	55.481	12	13	62	13	1	1195	134.4	4.96	30.45	13	1.71899e+06	778039	1.04597e+06	1.58034e+06	814625	919737	1.48567e+06	778659	967650	798808	1.00726e+06	623859	821923	798784	663714	791861	965389	575523	111.9	88.1	4.01	17.85	1.213	0.824402	0.932457	0.27858	0.0303711
High	P43063	Cyclin-dependent kinase 1 OS=Candida albicans (strain SC5314 / ATCC MYA-2876) OX=237561 GN=CDC28 PE=1 SV=1	0	19.859	13	4	31	4	1	317	36.6	6.61	40.12	4	675229	463918	319385	843579	342261	473161	665486	404519	352600	447734	476951	572670	438604	555235	612094	445011	491603	541654	98.4	101.6	17.36	10.4	1.067	0.937207	0.959641	0.0935602	0.0178913
High	Q5AKA5	Cys-Gly metallodipeptidase DUG1 OS=Candida albicans (strain SC5314 / ATCC MYA-2876) OX=237561 GN=DUG1 PE=1 SV=1	0	134.706	46	16	213	16	1	485	53.6	5.24	297.25	16	1.01349e+07	4.60911e+06	6.84618e+06	9.97514e+06	4.79259e+06	6.38161e+06	8.7305e+06	4.5349e+06	5.90498e+06	7.41772e+06	8.50077e+06	8.23252e+06	7.64549e+06	8.62781e+06	8.05118e+06	7.17718e+06	7.84814e+06	7.33694e+06	91	109	6.22	3.51	0.899	1.11235	0.957315	-0.153607	0.0189453
High	P87185	Cysteine desulfurase, mitochondrial OS=Candida albicans (strain SC5314 / ATCC MYA-2876) OX=237561 GN=NFS1 PE=2 SV=1	0	33.496	13	5	59	5	1	488	53.5	8.18	113.35	5	1.91859e+06	889351	1.22913e+06	1.87731e+06	1.00227e+06	824726	1.5959e+06	1.02934e+06	975319	1.03479e+06	1.0495e+06	1.27033e+06	1.03682e+06	1.14661e+06	1.09386e+06	942685	963456	1.21284e+06	106.8	93.2	12.4	9.74	1.15	0.869565	0.957315	0.201634	0.0189453
High	P83782	Cytochrome b-c1 complex subunit 2, mitochondrial OS=Candida albicans (strain SC5314 / ATCC MYA-2876) OX=237561 GN=QCR2 PE=1 SV=2	0	146.349	65	18	318	18	1	374	39.5	5.57	561.58	18	3.82603e+07	1.792e+07	2.24532e+07	3.75366e+07	1.7605e+07	2.20069e+07	3.6415e+07	1.68987e+07	2.17894e+07	2.71301e+07	3.08166e+07	2.90001e+07	2.66063e+07	3.11623e+07	2.88348e+07	2.6002e+07	3.05466e+07	2.75308e+07	92.9	107.1	3.4	1.95	0.856	1.16822	0.932457	-0.224317	0.0303711
High	P53698	Cytochrome c OS=Candida albicans (strain SC5314 / ATCC MYA-2876) OX=237561 GN=CYC1 PE=3 SV=3	0	62.108	34	7	112	7	1	110	12.2	9.66	258.01	7	1.16215e+07	3.53791e+06	5.36165e+06	8.29455e+06	3.38657e+06	4.87499e+06	8.05456e+06	3.49173e+06	5.15239e+06	5.86001e+06	9.17119e+06	7.9293e+06	6.77965e+06	7.76441e+06	7.58947e+06	5.59704e+06	8.19921e+06	7.29395e+06	85.2	114.8	16.89	9.31	0.904	1.10619	0.957315	-0.145605	0.0189453
High	Q9B8D8	Cytochrome c oxidase subunit 2 OS=Candida albicans (strain SC5314 / ATCC MYA-2876) OX=237561 GN=COX2 PE=3 SV=2	0	44.199	30	5	76	5	1	262	29.8	4.68	171.83	5	1.17679e+07	4.41362e+06	6.50087e+06	1.22441e+07	4.32335e+06	5.04273e+06	9.70341e+06	4.13242e+06	5.27962e+06	6.65119e+06	6.10072e+06	5.06962e+06	6.47298e+06	6.32161e+06	5.0134e+06	6.29064e+06	5.60483e+06	4.6848e+06	105.1	94.9	14.1	16.87	1.052	0.95057	0.969995	0.0731347	0.0132307
High	Q5AEN1	Cytochrome c peroxidase, mitochondrial OS=Candida albicans (strain SC5314 / ATCC MYA-2876) OX=237561 GN=CCP1 PE=3 SV=2	0	108.796	40	13	241	13	1	366	40.7	6.34	308.49	13	1.89561e+07	1.09056e+07	1.23813e+07	1.95419e+07	9.73648e+06	1.22549e+07	1.87108e+07	9.92071e+06	1.16546e+07	1.31812e+07	1.55039e+07	1.4454e+07	1.29524e+07	1.51487e+07	1.43873e+07	1.26637e+07	1.43312e+07	1.41109e+07	97.8	102.2	4	1.55	0.972	1.02881	0.959641	-0.0409718	0.0178913
High	P43066	D-arabinitol 2-dehydrogenase [ribulose-forming] OS=Candida albicans (strain WO-1) OX=294748 GN=ARD1 PE=3 SV=1	0	35.502	24	5	71	5	1	281	30.6	5.86	67.73	5	2.7228e+06	1.50245e+06	1.39365e+06	2.63171e+06	1.37784e+06	1.40733e+06	2.36968e+06	1.37326e+06	1.24e+06	1.86558e+06	1.97617e+06	1.94447e+06	1.91388e+06	1.94722e+06	1.93297e+06	1.63114e+06	1.72395e+06	1.84494e+06	96.9	103.1	11.26	6.98	0.906	1.10375	0.957315	-0.142417	0.0189453
High	O93852	D-arabinono-1,4-lactone oxidase OS=Candida albicans (strain SC5314 / ATCC MYA-2876) OX=237561 GN=ALO1 PE=3 SV=1	0	61.579	30	12	123	12	1	557	63.4	6.61	142.94	12	4.55626e+06	1.79791e+06	2402632	4.43805e+06	1.60521e+06	1.80889e+06	4.32041e+06	1.83343e+06	2.45817e+06	2.22458e+06	2.9239e+06	2.22421e+06	1.93076e+06	2.33747e+06	2.09214e+06	2.15631e+06	2.665e+06	2.25256e+06	106.3	93.7	14.28	8.94	1.18	0.847458	0.957315	0.238787	0.0189453
High	O93875	Delta(7)-sterol 5(6)-desaturase OS=Candida albicans OX=5476 GN=ERG3 PE=3 SV=1	0	46.935	17	7	117	7	1	386	45.4	6.8	214.18	7	1.49187e+07	6.8672e+06	8.09145e+06	15105070	6.71162e+06	7.66614e+06	1.48941e+07	6.62124e+06	7.83212e+06	8.39369e+06	9.72888e+06	7.73928e+06	8.2444e+06	9.83898e+06	7.92098e+06	8.05298e+06	9.23318e+06	7.44483e+06	102.3	97.7	7.16	7.99	1.155	0.865801	0.957315	0.207893	0.0189453
High	Q59Z14	Deoxyhypusine hydroxylase OS=Candida albicans (strain SC5314 / ATCC MYA-2876) OX=237561 GN=LIA1 PE=3 SV=1	0	183.291	58	17	272	17	1	318	35.8	4.74	496.08	17	1.21681e+07	6.78594e+06	6.98181e+06	1.26014e+07	6.0874e+06	6.33037e+06	1.13239e+07	6.13915e+06	6.08337e+06	8.23435e+06	8.89996e+06	8.58387e+06	8.16372e+06	8.40764e+06	8.12202e+06	7.93194e+06	7.90372e+06	7.89905e+06	100.6	99.4	8.34	6.06	0.958	1.04384	0.957315	-0.0619024	0.0189453
High	C4YFC7	Deoxyuridine 5'-triphosphate nucleotidohydrolase OS=Candida albicans (strain WO-1) OX=294748 GN=DUT1 PE=3 SV=1	0	46.608	46	8	67	8	1	159	16.9	5.92	63.44	8	5.47616e+06	4.05739e+06	5.41325e+06	4.48026e+06	3.92444e+06	5.17661e+06	4.9105e+06	4.66729e+06	5.42923e+06	4.52283e+06	5.21595e+06	6.08315e+06	4282835	5.74989e+06	5.46975e+06	4.43177e+06	5.65084e+06	5.50153e+06	101.4	98.6	25.95	7.82	0.893	1.11982	0.957315	-0.163268	0.0189453
High	Q874I4	Dihydroorotate dehydrogenase (quinone), mitochondrial OS=Candida albicans (strain SC5314 / ATCC MYA-2876) OX=237561 GN=URA9 PE=1 SV=1	0	57.225	29	10	81	10	1	444	48.4	9.2	124.71	10	4.92957e+06	2.08558e+06	2.83254e+06	4.69094e+06	2.17027e+06	2.65558e+06	4.47223e+06	2.18937e+06	2.28593e+06	2.97927e+06	3.6051e+06	3.02296e+06	3.00458e+06	3.57164e+06	2.74545e+06	2.92704e+06	3.34498e+06	2.60073e+06	97.8	102.2	6.64	8.3	0.966	1.0352	0.957315	-0.0499049	0.0189453
High	P0CU37	Diphthine methyl ester synthase 2 OS=Candida albicans (strain SC5314 / ATCC MYA-2876) OX=237561 GN=CAALFM_C503700CA PE=3 SV=1	0	8.753	8	2	19	2	1	299	33.9	4.87	2.4	2	371072	207671	179939	342678	187282	191364	295000	191775	234665	236144	241027	236059	198113	237542	234214	196201	235093	244073	105.2	94.8	12.43	6.03	1.036	0.965251	0.98853	0.051024	0.00501
High	Q59PP0	DNA mismatch repair protein HSM3 OS=Candida albicans (strain SC5314 / ATCC MYA-2876) OX=237561 GN=HSM3 PE=3 SV=1	0	18.696	10	4	12	4	1	472	55.4	5.25	4.11	4	613753	208694	285284	569275	199139	203615	537951	169529	203320	217933	313297	231563	270217	262211	270475	267058	267130	262893	102.2	97.8	23.25	10.27	1.126	0.888099	0.957315	0.171207	0.0189453
High	O74189	Dolichyl-phosphate-mannose--protein mannosyltransferase 1 OS=Candida albicans (strain SC5314 / ATCC MYA-2876) OX=237561 GN=PMT1 PE=2 SV=1	0	39.124	14	8	53	8	1	877	99.9	6.95	26.45	8	2.35968e+06	1.75363e+06	1.53375e+06	2.45683e+06	1.5752e+06	1.49957e+06	2.66573e+06	1.82055e+06	1.745e+06	1.44982e+06	1.76421e+06	1.53655e+06	1.39654e+06	1.40364e+06	1.52578e+06	1.32932e+06	1.6249e+06	1.41906e+06	111.7	88.3	17.68	6.07	1.185	0.843882	0.957315	0.244887	0.0189453
High	Q5ADM9	Dolichyl-phosphate-mannose--protein mannosyltransferase 2 OS=Candida albicans (strain SC5314 / ATCC MYA-2876) OX=237561 GN=PMT2 PE=1 SV=1	0	59.187	18	12	113	12	1	769	88.3	7.21	118.67	12	3.96662e+06	1.70304e+06	2.32186e+06	4.18389e+06	1.53448e+06	2.12592e+06	3.96631e+06	1.56418e+06	2.10895e+06	1.77798e+06	2.27206e+06	2.10903e+06	1.86834e+06	2.21436e+06	1.78821e+06	1.79541e+06	2.26665e+06	1.72977e+06	109.7	90.3	10.42	6.79	1.254	0.797448	0.842136	0.326537	0.0746176
High	Q5A4X0	E3 ubiquitin-protein ligase BRE1 OS=Candida albicans (strain SC5314 / ATCC MYA-2876) OX=237561 GN=BRE1 PE=3 SV=1	0	27.336	10	6	33	6	1	681	78.5	6.14	20.9	6	579429	364786	429894	680220	341903	432284	571684	302552	377211	478907	528052	557242	481288	575002	501649	451588	468958	476724	94.7	105.3	7.73	5.51	0.916	1.0917	0.957315	-0.12658	0.0189453
High	Q59QD6	Elongation factor 1-alpha 2 OS=Candida albicans (strain SC5314 / ATCC MYA-2876) OX=237561 GN=TEF2 PE=3 SV=2	0	243.973	47	18	816	18	1	458	50	9.03	1852.29	18	4.85666e+08	2.68816e+08	2.84064e+08	4.83613e+08	2.47698e+08	2.82396e+08	4.25715e+08	2.4399e+08	2.63766e+08	2.93877e+08	3.42244e+08	3.05796e+08	2.72185e+08	3.36398e+08	2.92628e+08	2.8126e+08	3.24971e+08	2.92321e+08	101.9	98.1	5.74	3.09	0.981	1.01937	0.965257	-0.027675	0.0153573
High	P78590	Elongation factor 1-beta OS=Candida albicans (strain WO-1) OX=294748 GN=EFB1 PE=3 SV=1	0	50.15	53	8	213	8	1	213	23.5	4.4	189.96	8	4.43806e+07	2.81458e+07	3.65302e+07	4.57046e+07	3.08987e+07	3.32541e+07	4.98882e+07	2.9505e+07	3.29074e+07	3.57453e+07	4.09002e+07	3.59211e+07	3.62374e+07	3.89014e+07	3.64718e+07	3.18533e+07	3.90861e+07	3.68781e+07	100.8	99.2	11.91	4.38	0.974	1.02669	0.959641	-0.0380063	0.0178913
High	Q5A0M4	Elongation factor 2 OS=Candida albicans (strain SC5314 / ATCC MYA-2876) OX=237561 GN=EFT2 PE=1 SV=2	0	395.517	56	40	907	40	1	842	93.3	6.47	1723.49	40	2.06832e+08	1.07767e+08	1.15168e+08	2.14377e+08	1.01781e+08	1.12337e+08	1.99146e+08	1.00912e+08	1.0571e+08	1.28047e+08	1.49013e+08	1.30332e+08	1.2766e+08	1.44692e+08	1.25822e+08	1.21293e+08	1.41409e+08	1.26395e+08	102	98	6.37	4.02	0.967	1.03413	0.957315	-0.0484122	0.0189453
High	P25997	Elongation factor 3 OS=Candida albicans (strain SC5314 / ATCC MYA-2876) OX=237561 GN=CEF3 PE=1 SV=3	0	403.217	45	40	808	40	1	1050	116.9	5.73	1480.85	40	1.0308e+08	6.18473e+07	6.29443e+07	1.06132e+08	6.17986e+07	6.12021e+07	9.63183e+07	6.25088e+07	5.82325e+07	6.11691e+07	7.49301e+07	7.08723e+07	6.08967e+07	7.60192e+07	6.95898e+07	5.86884e+07	7.51816e+07	6.89498e+07	101	99	11.01	3.22	1.032	0.968992	0.995385	0.045443	0.00200911
High	Q5AL45	Elongation factor G, mitochondrial OS=Candida albicans (strain SC5314 / ATCC MYA-2876) OX=237561 GN=MEF1 PE=3 SV=2	0	63.596	25	14	96	14	1	761	84.3	6.47	133.76	14	3.25481e+06	1.73549e+06	2.27963e+06	3.52137e+06	1.51441e+06	2.25423e+06	3.34817e+06	1.65062e+06	2.13053e+06	2.43552e+06	3.13675e+06	2.94402e+06	2.37423e+06	2.91799e+06	2.91211e+06	2.37943e+06	2.89818e+06	2.77678e+06	91.5	108.5	6.21	4.03	0.848	1.17925	0.932457	-0.237864	0.0303711
High	Q5AIR7	Endo-1,3(4)-beta-glucanase 1 OS=Candida albicans (strain SC5314 / ATCC MYA-2876) OX=237561 GN=ENG1 PE=1 SV=1	0	21.053	5	4	14	4	1	1145	124	5.4	10	4	470791	155142	178351	405303	156113	106402	477746	165042	144119	201831	236685	152214	265665	235548	314100	226083	336328	300534	92.3	107.7	30.85	23.43	0.95	1.05263	0.957315	-0.0740006	0.0189453
High	Q5A302	Endoplasmic reticulum vesicle protein 25 OS=Candida albicans (strain SC5314 / ATCC MYA-2876) OX=237561 GN=ERV25 PE=3 SV=1	0	15.326	15	3	36	3	1	215	24.5	7.12	85.8	3	2.27649e+06	1.36704e+06	1.49434e+06	2451450	1.24984e+06	1.49178e+06	2.1619e+06	1.31057e+06	1.54783e+06	1.48208e+06	1.64577e+06	1.71883e+06	1.45992e+06	1.73311e+06	1.80202e+06	1.45735e+06	1.866e+06	1.71125e+06	102	98	6.81	6.1	1.014	0.986193	0.998498	0.0200577	0.000652823
High	Q5A0J9	Enhancer of translation termination 1 OS=Candida albicans (strain SC5314 / ATCC MYA-2876) OX=237561 GN=ETT1 PE=3 SV=1	0	52.465	23	9	102	2	1	421	48.2	4.48	135.46	9	558751	247675	330558	657058	242919	339746	540099	229328	332569	407758	435735	358973	384400	478091	385603	352520	337286	317179	97.9	102.1	9.81	11.89	0.982	1.01833	0.966465	-0.0262051	0.0148138
High	C4YJP2	Enhancer of translation termination 1 OS=Candida albicans (strain WO-1) OX=294748 GN=ETT1 PE=3 SV=1	0	45.447	22	8	87	1	1	421	48.2	4.46	125.93	8	314323	101367	172277	355507	100750	155933	251100	85153.5	132768	180034	225511	165241	181975	204448	179643	161558	181522	167955	99	101	22.12	8.09	0.911	1.09769	0.957315	-0.134477	0.0189453
High	P30575	Enolase 1 OS=Candida albicans (strain SC5314 / ATCC MYA-2876) OX=237561 GN=ENO1 PE=2 SV=1	0	480.736	67	31	2468	31	1	440	47.2	5.81	5758.41	31	1.64621e+09	8.68825e+08	1.05615e+09	1.69393e+09	8.49434e+08	1.07301e+09	1.56086e+09	8.31272e+08	1.06241e+09	1.04516e+09	1.25084e+09	1.26324e+09	1.02639e+09	1.28719e+09	1.19546e+09	1.03253e+09	1.25717e+09	1.17498e+09	99.1	100.9	3.63	2.99	1.04	0.961538	0.978869	0.0565835	0.00927542
High	O13354	Eukaryotic peptide chain release factor GTP-binding subunit OS=Candida albicans OX=5476 GN=SUP35 PE=3 SV=1	0	85.91	22	11	144	11	1	715	79	8.47	160.62	11	3.584e+06	2.25797e+06	2.44162e+06	3.46752e+06	2.0301e+06	2.32421e+06	3.23869e+06	2.11919e+06	2.47301e+06	2.19321e+06	2.72686e+06	2.73383e+06	2.09998e+06	2.77595e+06	2.60787e+06	2.11401e+06	2.73072e+06	2.67624e+06	101.8	98.2	10.2	5.83	1.077	0.928505	0.957315	0.107018	0.0189453
High	Q59PL9	Eukaryotic translation initiation factor 3 subunit A OS=Candida albicans (strain SC5314 / ATCC MYA-2876) OX=237561 GN=RPG1A PE=3 SV=2	0	124.289	22	19	219	19	1	930	106	8.31	406.7	19	9.1794e+06	4.94984e+06	6.72332e+06	9.62061e+06	4.43203e+06	5.90967e+06	8.85398e+06	5.55095e+06	6.70477e+06	6.37219e+06	8.44879e+06	8.31383e+06	6.1582e+06	8.99754e+06	7.83478e+06	6.42068e+06	8.68837e+06	7.58696e+06	92.4	107.6	9.61	7.57	1.006	0.994036	0.997014	0.00863031	0.0012988
High	Q5AGV4	Eukaryotic translation initiation factor 3 subunit B OS=Candida albicans (strain SC5314 / ATCC MYA-2876) OX=237561 GN=PRT1 PE=3 SV=1	0	115.214	28	18	203	18	1	739	84.2	6.39	326.71	18	8.09189e+06	4.24919e+06	5.10749e+06	7.86251e+06	4.16243e+06	4.7158e+06	7.10619e+06	4.07232e+06	4.67657e+06	4.70463e+06	5.55347e+06	5.58291e+06	4.87878e+06	5.41561e+06	5.39181e+06	4.79834e+06	5.33782e+06	5.53212e+06	101	99	4.01	4.04	1.057	0.946074	0.965257	0.0799754	0.0153573
High	Q5AML1	Eukaryotic translation initiation factor 3 subunit C OS=Candida albicans (strain SC5314 / ATCC MYA-2876) OX=237561 GN=NIP1 PE=3 SV=2	0	171.594	38	28	253	28	1	874	99.8	5.15	377.41	28	1.07282e+07	4.59056e+06	5.95583e+06	1.02374e+07	4.57721e+06	5.55485e+06	9.58637e+06	4.40531e+06	5.26454e+06	5.38075e+06	6.66745e+06	5.88526e+06	5.25581e+06	6.47216e+06	5.30566e+06	5.28772e+06	6.24453e+06	5.38646e+06	104.4	95.6	6.03	4.37	1.085	0.921659	0.957315	0.117695	0.0189453
High	Q59ZV5	Eukaryotic translation initiation factor 3 subunit G OS=Candida albicans (strain SC5314 / ATCC MYA-2876) OX=237561 GN=TIF35 PE=3 SV=1	0	58.098	43	8	88	8	1	279	30.7	9.06	130.32	8	2.98143e+06	1.44692e+06	1.98547e+06	2.67158e+06	1.43887e+06	1.87354e+06	2.85537e+06	1.38256e+06	1.90582e+06	1.8016e+06	2.3054e+06	2.2989e+06	1.73045e+06	2.39659e+06	2.17298e+06	1.7522e+06	2.38639e+06	2.1955e+06	96.2	103.8	6.61	6.88	0.935	1.06952	0.957315	-0.0969617	0.0189453
High	Q5AI86	Eukaryotic translation initiation factor 3 subunit I OS=Candida albicans (strain SC5314 / ATCC MYA-2876) OX=237561 GN=TIF34 PE=3 SV=1	0	115.765	53	14	202	14	1	350	38.2	5.47	305.09	14	9.3121e+06	3.98265e+06	5.1326e+06	8.63069e+06	4.15182e+06	5.03407e+06	7.72966e+06	3.88662e+06	5.28327e+06	6.20241e+06	7.37923e+06	7.87772e+06	5.98247e+06	7.61576e+06	7.7152e+06	5.95699e+06	7.36853e+06	8.13025e+06	89.7	110.3	5.34	8.31	0.875	1.14286	0.957315	-0.192645	0.0189453
High	Q5ACM9	Eukaryotic translation initiation factor 3 subunit J OS=Candida albicans (strain SC5314 / ATCC MYA-2876) OX=237561 GN=HCR1 PE=3 SV=1	0	61.692	40	9	126	9	1	285	32	4.98	181.42	9	6.04888e+06	3.93684e+06	4.65689e+06	6.3124e+06	3.56409e+06	4.5385e+06	5.76573e+06	3.92882e+06	4.62888e+06	4.02627e+06	5.19025e+06	5.14777e+06	3.97641e+06	5.24257e+06	5.1713e+06	3.94318e+06	4.94594e+06	4.75247e+06	103.2	96.8	11.6	6.04	1.064	0.93985	0.960293	0.0894982	0.0175964
High	Q9P975	Eukaryotic translation initiation factor 4E OS=Candida albicans (strain SC5314 / ATCC MYA-2876) OX=237561 GN=TIF45 PE=3 SV=1	0	89.873	43	9	120	9	1	209	24.2	5.26	235.78	9	7.47211e+06	4.21842e+06	4.93946e+06	7.45931e+06	3.8361e+06	4.56062e+06	6.76385e+06	3.80613e+06	4.50903e+06	5.06615e+06	5.7061e+06	6.11996e+06	4.95467e+06	6.04237e+06	5.66139e+06	4.97903e+06	5.44467e+06	5.78878e+06	97.3	102.7	4.57	4.5	0.958	1.04384	0.957315	-0.0619024	0.0189453
High	O94083	Eukaryotic translation initiation factor 5A OS=Candida albicans (strain SC5314 / ATCC MYA-2876) OX=237561 GN=ANB1 PE=3 SV=2	0	142.199	56	9	231	9	1	158	17.1	5.05	576.74	9	2.16568e+07	1.74169e+07	1.47622e+07	2.21342e+07	1.4871e+07	1.27247e+07	2.23357e+07	1.78444e+07	1.40026e+07	2.13414e+07	2.5337e+07	2.98788e+07	1.93265e+07	2.42365e+07	2.94291e+07	1.99859e+07	2.33867e+07	2.85371e+07	82.5	117.5	22.53	13.73	0.836	1.19617	0.894639	-0.258425	0.0483522
High	Q59L13	Eukaryotic translation initiation factor 6 OS=Candida albicans (strain SC5314 / ATCC MYA-2876) OX=237561 GN=TIF6 PE=3 SV=1	0	42.539	25	4	77	4	1	245	26.4	4.58	183.01	4	5.25112e+06	3.16694e+06	3.29746e+06	5.12199e+06	3.00095e+06	3.10689e+06	4.70226e+06	2.98206e+06	3.32619e+06	3.74055e+06	4.3638e+06	4.37421e+06	3.422e+06	3.92187e+06	4.38939e+06	3.45436e+06	3.79978e+06	4.1472e+06	94.8	105.2	9.3	6.81	0.909	1.10011	0.957315	-0.137648	0.0189453
High	Q5AFA2	Extracellular glycosidase CRH11 OS=Candida albicans (strain SC5314 / ATCC MYA-2876) OX=237561 GN=CRH11 PE=1 SV=1	0	29.75	13	5	42	5	1	453	46.7	4.96	41.83	5	1.46789e+06	647868	943385	1.47169e+06	652475	925532	1.36766e+06	589883	943378	684608	633032	857178	754974	719888	857985	811148	731616	635575	114.5	85.5	9.05	14.69	1.296	0.771605	0.735042	0.374066	0.133688
High	Q5AJC0	Extracellular glycosidase UTR2 OS=Candida albicans (strain SC5314 / ATCC MYA-2876) OX=237561 GN=UTR2 PE=1 SV=1	0	26.649	13	4	31	4	1	470	51.7	4.73	36.07	4	1.39925e+06	838549	951694	1.50763e+06	810323	925125	1.28673e+06	778666	937628	936640	1.08834e+06	1.21481e+06	912930	1.0943e+06	1.17731e+06	1.00001e+06	1.08263e+06	1.12745e+06	100.5	99.5	6.98	7.21	0.994	1.00604	0.974932	-0.00868224	0.0110258
High	Q5ALL8	FACT complex subunit POB3 OS=Candida albicans (strain SC5314 / ATCC MYA-2876) OX=237561 GN=POB3 PE=3 SV=1	0	52.749	22	9	76	9	1	538	60.9	4.83	124.63	9	2.85697e+06	1.29678e+06	1.37392e+06	3.06617e+06	1.23251e+06	1.69627e+06	2.8291e+06	1.31203e+06	1.25313e+06	1.96861e+06	2.50302e+06	1.89445e+06	2.0384e+06	2.50233e+06	1.74464e+06	1.96347e+06	1.91157e+06	1.84112e+06	92.9	107.1	12	10.98	0.867	1.1534	0.957315	-0.205896	0.0189453
High	Q5A1D5	FACT complex subunit SPT16 OS=Candida albicans (strain SC5314 / ATCC MYA-2876) OX=237561 GN=CDC68 PE=3 SV=2	0	133.823	23	22	183	22	1	1060	121.3	5.16	238.14	22	7.62121e+06	4.17471e+06	5.09863e+06	8.45026e+06	3.92974e+06	4.96613e+06	7.33799e+06	4.08671e+06	4.87192e+06	4.70691e+06	6.12495e+06	5.82106e+06	4.26847e+06	6.15143e+06	5.72278e+06	4.51244e+06	6.08627e+06	5.5488e+06	100.2	99.8	3.52	7.27	1.059	0.944287	0.965257	0.0827026	0.0153573
High	Q5A893	F-actin-capping protein subunit alpha OS=Candida albicans (strain SC5314 / ATCC MYA-2876) OX=237561 GN=CAP01 PE=3 SV=2	0	46.601	48	9	96	9	1	280	32	5.52	94.43	9	2.8764e+06	1.44652e+06	1.6743e+06	2.74215e+06	1.33465e+06	1.59089e+06	2.83428e+06	1.34673e+06	1.50228e+06	1.64259e+06	1.78714e+06	2.36143e+06	1.73591e+06	1.84662e+06	2.16372e+06	1.75627e+06	2.09814e+06	1.89396e+06	97.7	102.3	4.85	10.73	0.921	1.08578	0.957315	-0.118727	0.0189453
High	P43098	Fatty acid synthase subunit alpha OS=Candida albicans OX=5476 GN=FAS2 PE=1 SV=1	0	475.802	37	61	914	61	1	1885	207.5	5.62	1703.63	61	8.20567e+07	3.82221e+07	4.47292e+07	8.13948e+07	3.67085e+07	3.88766e+07	7.40701e+07	3.60952e+07	3.83821e+07	4.54072e+07	5.15056e+07	4.75151e+07	4.51547e+07	5.46655e+07	4.64521e+07	4.42212e+07	4.89298e+07	4.48302e+07	103.9	96.1	7.85	3.78	1.076	0.929368	0.957315	0.105678	0.0189453
High	P34731	Fatty acid synthase subunit beta OS=Candida albicans OX=5476 GN=FAS1 PE=1 SV=1	0	689.304	44	76	1242	76	1	2037	227.8	6.02	2377.17	76	1.07549e+08	5.14501e+07	5.88758e+07	1.0733e+08	4.75771e+07	5.56621e+07	9.93455e+07	4.80182e+07	5.3891e+07	5.871e+07	7.20001e+07	6.07312e+07	5.69855e+07	6.87376e+07	5.85402e+07	5.78146e+07	6.65702e+07	5.71743e+07	103.1	96.9	5.7	4.63	1.088	0.919118	0.957315	0.121679	0.0189453
High	C4YL88	Fe-S cluster assembly protein DRE2 OS=Candida albicans (strain WO-1) OX=294748 GN=DRE2 PE=3 SV=1	0	10.97	6	2	4	2	1	411	46.1	4.86	7.01	2	584736	892842	724868	715645	837907	842247	706131	682116	858984	310984	602578	418940	317450	582820	444869	330317	547943	485689	136.5	63.5	36.41	19.05	1.907	0.524384	0.00540927	0.931305	2.26686
High	P28870	FK506-binding protein 1 OS=Candida albicans (strain SC5314 / ATCC MYA-2876) OX=237561 GN=RBP1 PE=1 SV=2	0	61.435	69	5	220	5	1	124	13.3	7.18	353.74	5	1.50023e+07	4.76963e+06	7.15783e+06	1.69285e+07	5.17551e+06	5.90181e+06	1.42089e+07	3.88373e+06	6.97267e+06	8.57313e+06	8.65293e+06	7.62501e+06	7.06392e+06	7.19345e+06	7.30111e+06	8.38499e+06	6.16256e+06	5.32789e+06	103	97	24.44	17.95	1.156	0.865052	0.957315	0.209141	0.0189453
High	Q59VR3	FK506-binding protein 3 OS=Candida albicans (strain SC5314 / ATCC MYA-2876) OX=237561 GN=FPR3 PE=3 SV=1	0	61.519	17	7	84	7	1	426	47.6	4.46	168.27	7	5.3108e+06	1.81558e+06	2.44634e+06	5.1573e+06	2.14868e+06	3.01119e+06	5.08985e+06	2.15879e+06	2.85821e+06	2.98726e+06	3.92588e+06	3.44581e+06	2.79991e+06	3.92132e+06	3.37509e+06	2.46131e+06	3.54787e+06	3.20828e+06	100.4	99.6	13.37	8.02	1.023	0.977517	0.998498	0.0328061	0.000652823
High	Q59MV9	Flavohemoprotein OS=Candida albicans (strain SC5314 / ATCC MYA-2876) OX=237561 GN=YHB1 PE=2 SV=1	0	128.75	42	16	226	16	1	398	45.8	5.83	416.38	16	1.88757e+07	8.55118e+06	1.16764e+07	1.87698e+07	8.04007e+06	1.07478e+07	1.84831e+07	7.57933e+06	1.09507e+07	1.3787e+07	1.50097e+07	1.42634e+07	1.39958e+07	1.40668e+07	1.36788e+07	1.2676e+07	1.3101e+07	1.341e+07	95.5	104.5	7.34	6.22	0.853	1.17233	0.932457	-0.229382	0.0303711
High	Q9URB4	Fructose-bisphosphate aldolase OS=Candida albicans (strain SC5314 / ATCC MYA-2876) OX=237561 GN=FBA1 PE=1 SV=2	0	371.709	62	21	1342	21	1	359	39.2	6.06	2868.06	21	4.35083e+08	1.79535e+08	2.61326e+08	4.32118e+08	1.62382e+08	2.42112e+08	4.13845e+08	1.75152e+08	2.43992e+08	2.99785e+08	3.53251e+08	3.24291e+08	2.8477e+08	3.38771e+08	3.11178e+08	2.92541e+08	3.17943e+08	3.18155e+08	95.2	104.8	9.78	2.42	0.861	1.16144	0.957315	-0.215915	0.0189453
High	P56091	Galactokinase OS=Candida albicans OX=5476 GN=GAL1 PE=3 SV=1	0	206.201	50	22	293	22	1	515	57	5.54	458.07	22	1.45534e+07	6.29411e+06	1.17384e+07	1.4988e+07	5.35707e+06	7.87207e+06	1.4059e+07	5.74223e+06	7.24594e+06	8.79247e+06	9.37785e+06	8.44544e+06	8.65153e+06	7.95948e+06	8.17339e+06	8.61613e+06	7.66586e+06	7.26621e+06	104.5	95.5	16.96	11.29	1.101	0.908265	0.957315	0.138814	0.0189453
High	Q59S72	GDP-Man:Man(3)GlcNAc(2)-PP-Dol alpha-1,2-mannosyltransferase OS=Candida albicans (strain SC5314 / ATCC MYA-2876) OX=237561 GN=ALG11 PE=3 SV=2	0.002	7.468	4	2	4	2	1	609	70.9	8.53	4.17	2	69095.9	52178	55748.3	79151.1	43538.2	38336	79002.1	42273.6	56496.2	28471.3	38035	34345.3	31807.1	39685.8	23887.7	29834.7	46319.9	34697.1	126.3	73.7	14.97	15.89	1.713	0.583771	0.0438694	0.776525	1.35784
High	A0A1D8PK89	General amino-acid permease GAP2 OS=Candida albicans (strain SC5314 / ATCC MYA-2876) OX=237561 GN=GAP2 PE=2 SV=1	0	37.502	12	6	50	6	1	588	63.5	7.77	71.83	6	488813	238273	365628	670393	249758	291954	583873	215360	339053	356653	394412	401791	384750	338898	426418	357897	380791	429815	94.5	105.5	13.88	10.13	0.946	1.05708	0.957315	-0.0800879	0.0189453
High	O93829	Geranylgeranyl transferase type-2 subunit alpha OS=Candida albicans OX=5476 GN=BET4 PE=3 SV=1	0	9.571	6	2	13	2	1	371	44.4	7.24	6.53	2	326619	100984	160273	287162	92073.2	119875	217200	106877	124112	127602	167111	100345	121797	140948	107083	117322	120229	113748	107.2	92.8	19.03	13.79	1.273	0.785546	0.805533	0.348232	0.0939166
High	Q5AIA1	Glucan 1,3-beta-glucosidase 2 OS=Candida albicans (strain SC5314 / ATCC MYA-2876) OX=237561 GN=EXG2 PE=1 SV=2	0	14.737	8	3	18	3	1	479	54.5	5.53	16.04	3	459313	240456	264504	417039	230152	256732	377699	226648	264097	153650	145771	169901	168714	115323	164531	168433	164717	174386	130.5	69.5	6.25	16.26	1.834	0.545256	0.0124946	0.874994	1.90328
High	Q5AMT2	Glucan 1,3-beta-glucosidase BGL2 OS=Candida albicans (strain SC5314 / ATCC MYA-2876) OX=237561 GN=BGL2 PE=1 SV=2	0	53.269	22	8	131	8	1	308	33.6	4.75	271.6	8	1.70823e+07	8.17826e+06	1.10047e+07	1.75569e+07	7.44064e+06	1.03362e+07	1.63999e+07	7.23715e+06	9.58846e+06	1.18207e+07	1.26937e+07	1.28127e+07	1.18172e+07	1.2592e+07	1.30977e+07	1.09168e+07	1.16064e+07	1.19602e+07	97.1	102.9	5.9	5.46	0.922	1.0846	0.957315	-0.117161	0.0189453
High	O74254	Glucoamylase 1 OS=Candida albicans (strain SC5314 / ATCC MYA-2876) OX=237561 GN=GAM1 PE=1 SV=3	0	177.673	25	17	344	17	1	946	105.7	4.92	516.17	17	2.56609e+07	1.03492e+07	1.52766e+07	2.54036e+07	1.07239e+07	1.49488e+07	2.28793e+07	9.76581e+06	1.52154e+07	2.15875e+07	2.41993e+07	2.17373e+07	2.15139e+07	2.27722e+07	2.15095e+07	1.98459e+07	2.24284e+07	2.01197e+07	87.1	112.9	9.37	4.83	0.695	1.43885	0.284735	-0.524915	0.545559
High	O93806	Glucosamine 6-phosphate N-acetyltransferase OS=Candida albicans OX=5476 GN=GNA1 PE=3 SV=1	0	22.646	32	4	31	4	1	149	16.9	6.18	47.48	4	1.28536e+06	773986	885325	1.37602e+06	724071	829819	1.2596e+06	714853	727443	788289	907369	841446	743593	909627	915367	730587	845241	891664	106.5	93.5	6.85	4.9	1.101	0.908265	0.957315	0.138814	0.0189453
High	P83780	Glucose-6-phosphate isomerase OS=Candida albicans (strain SC5314 / ATCC MYA-2876) OX=237561 GN=PGI1 PE=1 SV=2	0	284.209	55	30	662	30	1	550	61.1	6.4	1379.27	30	1.76008e+08	8.52366e+07	1.0288e+08	1.69386e+08	8.27848e+07	9.82723e+07	1.57765e+08	8.33115e+07	9.41864e+07	9.3538e+07	1.10752e+08	1.05877e+08	9.33784e+07	1.11808e+08	9.63561e+07	9.30719e+07	1.09721e+08	1.0226e+08	105.3	94.7	2.43	2.65	1.085	0.921659	0.957315	0.117695	0.0189453
High	Q9HF78	Glutamate--cysteine ligase OS=Candida albicans OX=5476 GN=GCS1 PE=3 SV=1	0	24.58	15	7	18	7	1	690	79.1	5.34	5.82	7	739031	338703	398442	562682	315313	333990	765700	305611	351325	545409	1.22811e+06	609339	470798	1.13455e+06	563150	557925	1.15364e+06	603634	82.5	117.5	12.85	34.2	0.831	1.20337	0.881532	-0.26708	0.054762
High	P53704	Glutamine--fructose-6-phosphate aminotransferase [isomerizing] OS=Candida albicans (strain SC5314 / ATCC MYA-2876) OX=237561 GN=GFA1 PE=1 SV=3	0	169.226	36	23	301	23	1	713	79.2	6.24	531.58	23	1.33729e+07	6.23851e+06	7.70077e+06	1.30602e+07	5.93702e+06	6.97755e+06	1.22833e+07	5.55702e+06	6.86401e+06	6.06616e+06	6.42153e+06	6.00333e+06	6.31358e+06	6.18487e+06	5.81937e+06	6.09361e+06	5.89408e+06	5.58563e+06	118.1	81.9	5.15	8.51	1.378	0.725689	0.500076	0.462576	0.300964
High	Q92211	Glyceraldehyde-3-phosphate dehydrogenase OS=Candida albicans (strain WO-1) OX=294748 GN=TDH1 PE=3 SV=2	0	458.864	78	30	2067	30	1	335	35.8	7.12	4527.82	30	1.45107e+09	6.31546e+08	8.4933e+08	1.44834e+09	6.53924e+08	7.97768e+08	1.31716e+09	6.40933e+08	7.61778e+08	8.33955e+08	1.0286e+09	8.9374e+08	8.68915e+08	9.83822e+08	8.75882e+08	7.91731e+08	9.26499e+08	8.06262e+08	100.9	99.1	4.45	4.41	0.975	1.02564	0.960293	-0.0365259	0.0175964
High	Q00310	Glycolipid 2-alpha-mannosyltransferase 1 OS=Candida albicans (strain SC5314 / ATCC MYA-2876) OX=237561 GN=MNT1 PE=3 SV=1	0	100.229	44	14	190	12	1	431	50	6.9	240.53	14	1.03408e+07	4.26886e+06	5.15537e+06	9.89804e+06	3.95743e+06	4.91276e+06	9.112e+06	3.88147e+06	4.71101e+06	5.70574e+06	5.75659e+06	5.20364e+06	5.60793e+06	5.54439e+06	5.01781e+06	5.4041e+06	5.20831e+06	4.61145e+06	104.6	95.4	10.07	10.58	1.135	0.881057	0.957315	0.182692	0.0189453
High	P30418	Glycylpeptide N-tetradecanoyltransferase OS=Candida albicans (strain SC5314 / ATCC MYA-2876) OX=237561 GN=NMT1 PE=1 SV=2	0	45.997	25	9	59	8	1	451	51.8	6.48	46.94	9	1.1744e+06	579822	661207	1.14854e+06	626685	706452	1.10391e+06	560474	652727	928443	918103	715450	722653	943248	781541	877047	823418	747610	99.6	100.4	5.06	12.24	1.028	0.972763	0.998347	0.0398403	0.000718459
High	Q5AF03	Glyoxalase 3 OS=Candida albicans (strain SC5314 / ATCC MYA-2876) OX=237561 GN=GLX3 PE=1 SV=1	0	146.756	65	12	320	12	1	236	25.8	4.83	625.47	12	5.17968e+07	2.61123e+07	3.96641e+07	5.40762e+07	2.55813e+07	3.78082e+07	5.34698e+07	2.63212e+07	3.58949e+07	3.60036e+07	4.86146e+07	4.60841e+07	3.40943e+07	4.77311e+07	4.48274e+07	3.47978e+07	4.59013e+07	4.60242e+07	91.3	108.7	8.94	7.83	0.84	1.19048	0.904201	-0.251539	0.0437351
High	Q5APF2	GMP synthase [glutamine-hydrolyzing] OS=Candida albicans (strain SC5314 / ATCC MYA-2876) OX=237561 GN=GUA1 PE=3 SV=1	0	95.381	45	17	130	17	1	530	58.8	5.92	186	17	7.79787e+06	3.04703e+06	5.30921e+06	7.68421e+06	3.78306e+06	4.65086e+06	7.01132e+06	3.06983e+06	4.64875e+06	6.46752e+06	7.7618e+06	6.98356e+06	6.12492e+06	7.34016e+06	6.59007e+06	6.14781e+06	6.72272e+06	6.30792e+06	87.5	112.5	10.47	3.23	0.799	1.25156	0.723452	-0.323733	0.14059
High	Q5APC0	Golgi apparatus membrane protein TVP18 OS=Candida albicans (strain SC5314 / ATCC MYA-2876) OX=237561 GN=TVP18 PE=3 SV=1	0	9.55	12	2	12	2	1	173	18.8	7.74	5.94	2	350193	136512	160287	339707	124383	147316	306420	117211	131021	163417	169735	125693	169583	167297	111008	169647	130238	93894.2	106	94	16.33	23.47	1.275	0.784314	0.800019	0.350497	0.0968998
High	B9WA88	Golgi to ER traffic protein 1 OS=Candida dubliniensis (strain CD36 / ATCC MYA-646 / CBS 7987 / NCPF 3949 / NRRL Y-17841) OX=573826 GN=GET1 PE=3 SV=1	0	9.431	10	2	27	2	1	199	22.9	9.79	33.45	2	339355	245631	536238	428906	233326	287958	434932	226341	561372	335360	367779	469384	315646	525330	403491	328112	492345	449875	89	111	38.41	14.35	0.957	1.04493	0.957315	-0.0634092	0.0189453
High	P0CB64	Golgi to ER traffic protein 2 OS=Candida albicans (strain WO-1) OX=294748 GN=GET2 PE=3 SV=1	0	12.21	9	2	22	2	1	298	33.6	5.52	22.94	2	511135	264443	340662	535518	259007	314350	458303	285374	349455	278529	337537	312982	286109	362656	299648	273806	309452	303941	107.7	92.3	6.81	3.76	1.165	0.858369	0.957315	0.22033	0.0189453
High	Q59L72	GPI-anchored protein 52 OS=Candida albicans (strain SC5314 / ATCC MYA-2876) OX=237561 GN=PGA52 PE=1 SV=2	0	58.235	17	6	87	6	1	384	41.5	4.91	170.95	6	4.71591e+06	2.20994e+06	2.77613e+06	4.45183e+06	2.19207e+06	2.7156e+06	4.2666e+06	2.40242e+06	2.75653e+06	2.68715e+06	3.2464e+06	3.29125e+06	2.70593e+06	3.39037e+06	3.32435e+06	2.68543e+06	3.47754e+06	3.19149e+06	99.2	100.8	4.28	5.33	0.986	1.0142	0.969995	-0.0203404	0.0132307
High	Q9P4E9	GTP-binding nuclear protein GSP1/Ran OS=Candida albicans (strain WO-1) OX=294748 GN=GSP1 PE=3 SV=2	0	72.399	61	10	161	10	1	214	24.3	7.02	318.81	10	2.7265e+07	1.87874e+07	2.0632e+07	2.75083e+07	1.81602e+07	1.89155e+07	2.83934e+07	1.75682e+07	1.94827e+07	1.55991e+07	2.00596e+07	1.7432e+07	1.51279e+07	1.98592e+07	1.66526e+07	1.469e+07	1.86744e+07	1.63542e+07	114.5	85.5	12.09	4.54	1.189	0.841043	0.957315	0.249749	0.0189453
High	O42825	GTP-binding protein RHO1 OS=Candida albicans (strain SC5314 / ATCC MYA-2876) OX=237561 GN=RHO1 PE=3 SV=1	0	89.02	45	10	169	10	1	198	22	5.73	371.45	10	2.76482e+07	1.31887e+07	1.74719e+07	2.64832e+07	1.26624e+07	1.64138e+07	2.52272e+07	1.23873e+07	1.74997e+07	1.31853e+07	1.48537e+07	1.51381e+07	1.29758e+07	1.47932e+07	1.45117e+07	1.31374e+07	1.41559e+07	1.42616e+07	112.3	87.7	5.22	3.22	1.323	0.755858	0.627072	0.403813	0.202682
High	P83774	Guanine nucleotide-binding protein subunit beta-like protein OS=Candida albicans (strain SC5314 / ATCC MYA-2876) OX=237561 GN=ASC1 PE=1 SV=2	0	170.346	63	14	351	14	1	317	34.5	6.54	703.46	14	8.57359e+07	3.91715e+07	4.97973e+07	8.30107e+07	3.82134e+07	4.62108e+07	7.69651e+07	3.59074e+07	4.79071e+07	5.27964e+07	6.01696e+07	5.50811e+07	5.40773e+07	5.84005e+07	5.45681e+07	5.27191e+07	5.62427e+07	5.35057e+07	99.5	100.5	4.19	4.14	0.958	1.04384	0.957315	-0.0619024	0.0189453
High	O43101	H/ACA ribonucleoprotein complex subunit CBF5 OS=Candida albicans (strain SC5314 / ATCC MYA-2876) OX=237561 GN=CBF5 PE=3 SV=1	0	66.028	30	12	138	12	1	479	54.3	9.2	164.84	12	4.39872e+06	2.13711e+06	2.64054e+06	4.13317e+06	2.11605e+06	2.5353e+06	3.85804e+06	2.09752e+06	2.5007e+06	2.52564e+06	3.33584e+06	2.75192e+06	2.59615e+06	3.08488e+06	2.60584e+06	2.37263e+06	3.04689e+06	2.59837e+06	102.7	97.3	2.45	5.47	0.995	1.00503	0.978308	-0.00723157	0.0095242
High	O74261	Heat shock protein 60, mitochondrial OS=Candida albicans (strain SC5314 / ATCC MYA-2876) OX=237561 GN=HSP60 PE=3 SV=1	0	390.371	64	34	692	34	1	566	60.1	5.3	1437.57	34	7.43551e+07	3.70292e+07	4.64836e+07	7.49604e+07	3.67783e+07	4.40026e+07	7.00366e+07	3.53391e+07	4.32747e+07	5.34861e+07	5.94858e+07	5.72505e+07	5.18729e+07	5.96847e+07	5.54815e+07	5.10875e+07	5.60832e+07	5.35235e+07	95.3	104.7	0.88	2.45	0.892	1.12108	0.957315	-0.164884	0.0189453
High	Q96UX5	Heat shock protein 78, mitochondrial OS=Candida albicans (strain SC5314 / ATCC MYA-2876) OX=237561 GN=HSP78 PE=3 SV=2	0	157.224	30	21	208	21	1	812	91.6	6.8	338.33	21	1.0773e+07	1.70076e+07	2.94578e+07	1.72001e+07	1.20591e+07	2.61079e+07	2.49011e+07	1.90195e+07	2.9081e+07	1.76585e+07	2.8433e+07	2.80673e+07	1.78462e+07	2.66714e+07	2.55372e+07	1.73825e+07	2.56785e+07	2.3012e+07	96.3	103.7	42.27	13.22	0.837	1.19474	0.894639	-0.2567	0.0483522
High	P46598	Heat shock protein 90 homolog OS=Candida albicans (strain SC5314 / ATCC MYA-2876) OX=237561 GN=HSP90 PE=1 SV=1	0	406.28	54	41	875	41	1	707	80.8	4.88	1938.22	41	1.45215e+08	8.13561e+07	9.39458e+07	1.45837e+08	7.9002e+07	8.98593e+07	1.37781e+08	7.82336e+07	8.65932e+07	9.6279e+07	1.21001e+08	1.15446e+08	9.61896e+07	1.18336e+08	1.11094e+08	9.62829e+07	1.14644e+08	1.12639e+08	96.2	103.8	4.9	3.01	0.933	1.07181	0.957315	-0.100051	0.0189453
High	Q96VB9	Heat shock protein homolog SSE1 OS=Candida albicans (strain SC5314 / ATCC MYA-2876) OX=237561 GN=MSI3 PE=1 SV=2	0	273.176	59	36	515	36	1	701	78.5	5.3	861.72	36	4.69264e+07	2.2945e+07	2.66144e+07	4.66768e+07	2.16428e+07	2.607e+07	4.2267e+07	2.12043e+07	2.64029e+07	2.94681e+07	3.56035e+07	3.44228e+07	2.89827e+07	3.46284e+07	3.32957e+07	2.8725e+07	3.35967e+07	3.26894e+07	97.3	102.7	2.83	1.94	0.94	1.06383	0.957315	-0.0892673	0.0189453
High	P41797	Heat shock protein SSA1 OS=Candida albicans (strain SC5314 / ATCC MYA-2876) OX=237561 GN=SSA1 PE=1 SV=2	0	477.913	61	39	1097	21	1	656	70.3	5.17	2449.46	39	9.6577e+07	4.95988e+07	6.7283e+07	9.78247e+07	4.64714e+07	6.43711e+07	9.38849e+07	5.04351e+07	7.17005e+07	7.46149e+07	9.49015e+07	9.3767e+07	6.89958e+07	9.46907e+07	8.73752e+07	7.1176e+07	9.10759e+07	8.91623e+07	87.6	112.4	8.76	6.14	0.862	1.16009	0.957315	-0.21424	0.0189453
High	P46587	Heat shock protein SSA2 OS=Candida albicans (strain SC5314 / ATCC MYA-2876) OX=237561 GN=SSA2 PE=1 SV=4	0	474.806	70	39	1042	21	1	645	70	5.06	2326.37	39	6.56455e+07	3.65942e+07	4.58261e+07	6.56388e+07	3.49921e+07	4.38273e+07	6.32852e+07	3.51335e+07	4.5344e+07	4.94088e+07	6.10511e+07	6.74707e+07	4.59174e+07	6.19918e+07	6.75764e+07	4.94434e+07	6.18093e+07	6.66402e+07	92.5	107.5	6.17	10.77	0.871	1.14811	0.957315	-0.199255	0.0189453
High	P83784	Heat shock protein SSC1, mitochondrial OS=Candida albicans (strain SC5314 / ATCC MYA-2876) OX=237561 GN=SSC1 PE=1 SV=2	0	334.691	55	35	689	35	1	648	69.7	5.6	1498.76	35	8.65758e+07	4.061e+07	5.01094e+07	8.84919e+07	3.90848e+07	4.7497e+07	8.03247e+07	3.90359e+07	4.76092e+07	6.0477e+07	7.26879e+07	6.96843e+07	5.72766e+07	7.30692e+07	6.67132e+07	5.75455e+07	7.09285e+07	6.65468e+07	90.3	109.7	3.63	2.65	0.866	1.15473	0.957315	-0.207561	0.0189453
High	P83776	Hexokinase-2 OS=Candida albicans (strain SC5314 / ATCC MYA-2876) OX=237561 GN=HXK2 PE=1 SV=2	0	433.149	82	35	1171	35	1	484	53.4	5.55	2639.39	35	4.21982e+08	2.00643e+08	2.36094e+08	4.0442e+08	1.88424e+08	2.15745e+08	3.60049e+08	1.90069e+08	2.14496e+08	2.65914e+08	2.64609e+08	2.57236e+08	2.61394e+08	2.55187e+08	2.47244e+08	2.562e+08	2.37768e+08	2.39169e+08	102.7	97.3	4.51	9.3	0.967	1.03413	0.957315	-0.0484122	0.0189453
High	A0A1D8PCL1	High-affinity glucose transporter 1 OS=Candida albicans (strain SC5314 / ATCC MYA-2876) OX=237561 GN=HGT1 PE=1 SV=1	0	52.38	16	7	109	7	1	545	60.6	7.62	208.73	7	9.61623e+06	3.3247e+06	4.58432e+06	9.44055e+06	3.33286e+06	3.98647e+06	8.16812e+06	3.39855e+06	4.00331e+06	3.91804e+06	3.49761e+06	3.2835e+06	4.0838e+06	3.68837e+06	3.27198e+06	3.76394e+06	3.67161e+06	3.24616e+06	116.7	83.3	15.52	14.17	1.573	0.635728	0.155819	0.653519	0.807378
High	O74712	Histidine biosynthesis trifunctional protein OS=Candida albicans OX=5476 GN=HIS4 PE=3 SV=1	0	129.615	24	19	232	19	1	838	91.8	5.38	472.86	19	9.79581e+06	5.01144e+06	6.00007e+06	9.19343e+06	4.77941e+06	5.47331e+06	8.83449e+06	4.96263e+06	5.54349e+06	6.45235e+06	8.79845e+06	7.97812e+06	6.43035e+06	8.13132e+06	7.75659e+06	6.57345e+06	8.15411e+06	7.64633e+06	92	108	3.99	4.8	0.854	1.17096	0.932457	-0.227692	0.0303711
High	Q59VF4	Histone acetyltransferase type B catalytic subunit OS=Candida albicans (strain SC5314 / ATCC MYA-2876) OX=237561 GN=HAT1 PE=3 SV=1	0	23.391	11	4	29	4	1	413	48.3	5.35	31.33	4	148251	88808.5	206304	130140	102096	105544	132786	180846	213407	196620	349531	357452	223485	409054	329870	179231	258068	394559	54.6	145.4	44.19	24.68	0.535	1.86916	0.00415914	-0.902389	2.381
High	Q59RH5	Histone acetyltransferase type B subunit 2 OS=Candida albicans (strain SC5314 / ATCC MYA-2876) OX=237561 GN=HAT2 PE=3 SV=1	0	18.394	10	3	26	3	1	382	42.8	5.05	56.19	3	1.92807e+06	1.19466e+06	1.55455e+06	1.95209e+06	1.12719e+06	1.5934e+06	1.76825e+06	1.24054e+06	1.60555e+06	828848	1.36439e+06	1.35182e+06	841973	1.22572e+06	1.39536e+06	852055	1.34628e+06	1.36067e+06	112.8	87.2	14.62	17.14	0.824	1.21359	0.840942	-0.279284	0.0752339
High	Q59MV1	Histone chaperone ASF1 OS=Candida albicans (strain SC5314 / ATCC MYA-2876) OX=237561 GN=ASF1 PE=3 SV=1	0	28.02	19	4	32	4	1	247	28	3.88	54.47	4	1.04286e+06	555512	629761	900089	494057	642517	1.01003e+06	455403	649074	645850	721138	783085	638202	824618	678952	628750	673977	734827	100.2	99.8	7.43	5.92	1.02	0.980392	0.998701	0.0285692	0.000564583
High	Q59SU5	Histone H2A.1 OS=Candida albicans (strain SC5314 / ATCC MYA-2876) OX=237561 GN=HTA1 PE=3 SV=3	0	15.764	30	3	70	1	1	132	14	10.29	134.87	3	3.04712e+06	660749	1.18695e+06	2725025	550105	966228	2.19511e+06	464526	816457	1.47102e+06	1.38994e+06	993463	1.313e+06	1.09833e+06	857910	1.33524e+06	939248	761708	103.9	96.1	39.73	26.74	1.038	0.963391	0.987866	0.0538064	0.00530216
High	Q59VP2	Histone H2A.2 OS=Candida albicans (strain SC5314 / ATCC MYA-2876) OX=237561 GN=HTA2 PE=3 SV=3	0	33.04	31	4	90	2	1	131	13.8	10.24	172.77	4	5.95155e+06	1.1247e+06	2.36952e+06	5.26205e+06	988804	1.68895e+06	4.33283e+06	832079	1.43347e+06	3.26414e+06	3.18958e+06	2.44404e+06	2.96022e+06	2.49319e+06	1.9573e+06	2.7392e+06	2.14042e+06	1.66897e+06	89.9	110.1	44.39	24.77	0.818	1.22249	0.825617	-0.289827	0.0832212
High	Q5AEE1	Histone H2A.Z OS=Candida albicans (strain SC5314 / ATCC MYA-2876) OX=237561 GN=HTZ1 PE=3 SV=3	0	19.811	23	3	59	2	1	133	14.4	10.35	89.02	3	1.49435e+06	1.06079e+06	1.13874e+06	1.31752e+06	1.01367e+06	1.06967e+06	1.21109e+06	999823	1.03717e+06	525120	785877	595626	535410	719543	711993	551415	814221	679376	129.3	70.7	18.39	11.45	1.58	0.632911	0.146636	0.659925	0.83376
High	Q59RN6	Histone H2A.Z-specific chaperone CHZ1 OS=Candida albicans (strain SC5314 / ATCC MYA-2876) OX=237561 GN=CHZ1 PE=3 SV=2	0	30.626	35	4	40	4	1	167	19.7	4.25	38.93	4	1.89218e+06	949451	1.19783e+06	1.76283e+06	938073	1.22055e+06	1.82519e+06	945192	1.23605e+06	1.10918e+06	1619539	1.91286e+06	1.1738e+06	1.49239e+06	1.82323e+06	1.11227e+06	1.49055e+06	1.96045e+06	95.3	104.7	5.67	19.34	0.87	1.14943	0.957315	-0.200913	0.0189453
High	P48989	Histone H2B.1 OS=Candida albicans (strain SC5314 / ATCC MYA-2876) OX=237561 GN=HTB1 PE=3 SV=3	0	58.128	40	6	116	6	1	130	14.1	10.1	201.92	6	2.84133e+07	1.65722e+07	1.85762e+07	2.77949e+07	1.68459e+07	1.698e+07	2.50609e+07	1.6491e+07	1.86688e+07	1.92375e+07	2.80526e+07	3.10993e+07	1.6711e+07	2.98116e+07	2.11075e+07	1.88597e+07	2.65526e+07	3.02495e+07	88.4	111.6	9.78	18.05	0.753	1.32802	0.500076	-0.409278	0.300964
High	Q59VN2	Histone H3.1/H3.2 OS=Candida albicans (strain SC5314 / ATCC MYA-2876) OX=237561 GN=HHT21 PE=3 SV=3	0	9.47	16	3	48	3	1	136	15.4	11.3	87.67	3	7.37315e+06	5.22254e+06	5.05261e+06	6.92971e+06	4.8881e+06	5.10347e+06	7.00215e+06	5043536	5.83658e+06	4.93539e+06	6.62014e+06	5.67254e+06	4.89154e+06	6.64853e+06	5278425	4.40128e+06	6.37403e+06	4.91568e+06	103.7	96.3	16.35	8.46	1.074	0.931099	0.957315	0.102994	0.0189453
High	Q5A644	Homoaconitase, mitochondrial OS=Candida albicans (strain SC5314 / ATCC MYA-2876) OX=237561 GN=LYS4 PE=3 SV=1	0	179.014	52	25	317	25	1	684	74.4	5.82	560.16	25	1.15048e+07	5.7132e+06	7.09802e+06	1.16056e+07	5.33542e+06	7.12442e+06	1.09972e+07	5.27217e+06	6.72399e+06	7.29108e+06	8.42603e+06	7.74255e+06	6.86538e+06	8.11044e+06	7.50248e+06	7.22577e+06	7.61008e+06	7.34335e+06	101.5	98.5	2.95	3.1	1.028	0.972763	0.998347	0.0398403	0.000718459
High	Q92209	Homoserine kinase OS=Candida albicans (strain SC5314 / ATCC MYA-2876) OX=237561 GN=THR1 PE=3 SV=3	0	47.379	25	7	52	7	1	357	39.1	5.67	45.46	7	2.10195e+06	671940	950795	1.98268e+06	565786	939111	2.02848e+06	581318	815226	1.22896e+06	1.58738e+06	1.33762e+06	1.19489e+06	1.49212e+06	1.25113e+06	1.19927e+06	1.32522e+06	1.14712e+06	88.1	111.9	23.74	5.98	0.886	1.12867	0.957315	-0.174621	0.0189453
High	Q59NN8	Hsp70 nucleotide exchange factor FES1 OS=Candida albicans (strain SC5314 / ATCC MYA-2876) OX=237561 GN=FES1 PE=3 SV=2	0	59.098	45	8	74	8	1	284	31.8	4.72	102.73	8	2.17184e+06	593577	636351	2.07396e+06	565815	655256	1.88581e+06	576369	555098	1.59395e+06	1.57405e+06	1.57569e+06	1.55914e+06	1.39504e+06	1.43607e+06	1.47785e+06	1.2241e+06	1.35505e+06	71.5	128.5	34.62	12.76	0.777	1.287	0.605199	-0.364013	0.218102
High	Q8X1E6	Hsp90 co-chaperone Cdc37 OS=Candida albicans (strain SC5314 / ATCC MYA-2876) OX=237561 GN=CDC37 PE=3 SV=1	0	35.602	13	6	57	6	1	508	58.5	4.81	87.94	6	1.7632e+06	1.06682e+06	1.25623e+06	1.96171e+06	1.26034e+06	1.20887e+06	1.8552e+06	1.08465e+06	1.35023e+06	1.40186e+06	1.64704e+06	1.66803e+06	1.22438e+06	1.73361e+06	1.50616e+06	1.39863e+06	1.65496e+06	1.54291e+06	93.5	106.5	11.53	5.3	0.992	1.00806	0.974932	-0.011588	0.0110258
High	Q5A8X9	IMP-specific 5'-nucleotidase 1 OS=Candida albicans (strain SC5314 / ATCC MYA-2876) OX=237561 GN=ISN1 PE=3 SV=1	0	18.383	12	4	13	4	1	460	52.4	5.8	15.33	4	586187	267424	366619	488651	270401	310459	410567	256584	268388	316908	222443	343345	301502	726762	332384	274028	181894	310504	104.4	95.6	9.97	41.97	1.052	0.95057	0.969995	0.0731347	0.0132307
High	C4YKP5	Increased recombination centers protein 22-1 OS=Candida albicans (strain WO-1) OX=294748 GN=IRC22-1 PE=3 SV=1	0	10.365	17	2	52	2	1	239	25.9	5.68	48.57	2	941342	673112	863921	1.05786e+06	689292	632695	1.75959e+06	869608	825787	975045	1.13739e+06	700153	910457	1.08504e+06	1.2158e+06	892614	1.15571e+06	927237	96.8	103.2	23.82	14.6	0.964	1.03734	0.957315	-0.0528949	0.0189453
High	Q5A8I8	Induced during hyphae development protein 1 OS=Candida albicans (strain SC5314 / ATCC MYA-2876) OX=237561 GN=IHD1 PE=1 SV=1	0	33.315	8	2	52	2	1	392	36.9	4.34	93.59	2	3.37572e+06	1.80302e+06	2.21841e+06	3.47557e+06	1.92674e+06	2.2621e+06	3.47123e+06	1.80475e+06	2.47617e+06	1.27014e+06	1.18419e+06	1.54779e+06	1.35038e+06	1.25638e+06	1.43609e+06	1.25296e+06	1.09273e+06	1.48911e+06	128.5	71.5	7.47	13.88	1.91	0.52356	0.00540927	0.933573	2.26686
High	P83777	Inorganic pyrophosphatase OS=Candida albicans (strain SC5314 / ATCC MYA-2876) OX=237561 GN=IPP1 PE=1 SV=3	0	237.512	75	19	589	19	1	288	32.1	5.26	1209.28	19	1.18155e+08	5.5237e+07	7.29936e+07	1.19419e+08	5.37963e+07	6.88374e+07	1.09663e+08	5.30854e+07	6.78363e+07	8.54155e+07	9.21204e+07	9.68053e+07	8.08862e+07	9.16191e+07	8.79723e+07	8.05301e+07	8.95737e+07	9.21811e+07	94.2	105.8	3.13	4.16	0.865	1.15607	0.957315	-0.209228	0.0189453
High	C4YRQ5	Inosine triphosphate pyrophosphatase OS=Candida albicans (strain WO-1) OX=294748 GN=HAM1 PE=3 SV=1	0	38.992	41	7	64	7	1	202	22	5.66	87.69	7	2.33391e+06	1.08607e+06	1.19448e+06	2.21472e+06	1.17451e+06	1.15308e+06	1.83928e+06	1.05742e+06	1.09959e+06	1.42815e+06	1.91368e+06	3.26488e+06	1.81284e+06	3.62013e+06	3.40241e+06	1.46531e+06	1.72148e+06	1.74061e+06	90.2	109.8	8.89	35.45	0.851	1.17509	0.932457	-0.232769	0.0303711
High	Q59Q46	Inosine-5'-monophosphate dehydrogenase OS=Candida albicans (strain SC5314 / ATCC MYA-2876) OX=237561 GN=IMH3 PE=1 SV=2	0	140.211	42	17	180	17	1	521	56.2	6.55	287.96	17	1.00352e+07	4.63196e+06	6.13723e+06	9899071	4.00176e+06	5.60776e+06	9.22559e+06	4.73664e+06	5.56604e+06	7.93246e+06	8.25077e+06	8.396e+06	7.48727e+06	8.96435e+06	8.34506e+06	7.3477e+06	8.32628e+06	7.95494e+06	89.2	110.8	5.89	3.51	0.774	1.29199	0.598458	-0.369595	0.222966
High	P42800	Inositol-3-phosphate synthase OS=Candida albicans (strain SC5314 / ATCC MYA-2876) OX=237561 GN=INO1 PE=3 SV=1	0	206.356	55	20	418	20	1	520	57.7	5.54	919.82	20	7.88134e+07	3.69408e+07	5.10132e+07	7.90094e+07	3.60206e+07	4.74809e+07	7.08721e+07	3.67821e+07	4.67655e+07	6.83407e+07	7.613e+07	7.9954e+07	6.76538e+07	75347073	7.78511e+07	6.49242e+07	7.36013e+07	7.53951e+07	83.3	116.7	3.84	4.41	0.707	1.41443	0.324853	-0.500218	0.488313
High	Q9P8Q7	Isocitrate lyase OS=Candida albicans OX=5476 GN=ICL1 PE=3 SV=1	0	181.685	47	20	289	20	1	550	61.4	7.11	564.67	20	1.85281e+07	6.55053e+06	8.0616e+06	1.76923e+07	6.06992e+06	8.35089e+06	1.54857e+07	6.27009e+06	7.49279e+06	1.26636e+07	1.19483e+07	1.36596e+07	1.25871e+07	1.17753e+07	1.26804e+07	1.15557e+07	1.04748e+07	1.21476e+07	82.1	117.9	15.85	10.95	0.821	1.21803	0.83196	-0.284546	0.0798976
High	O13359	Kexin OS=Candida albicans (strain WO-1) OX=294748 GN=KEX2 PE=3 SV=2	0	15.769	3	2	23	2	1	938	105.1	5.03	29.79	2	309482	118448	205134	258845	97588.6	165188	246291	84079.4	163704	215519	185812	164551	194508	202400	173081	187144	177655	191268	97.6	102.4	19.14	13.02	0.988	1.01215	0.971746	-0.0174171	0.0124473
High	Q59QC4	Kynureninase OS=Candida albicans (strain SC5314 / ATCC MYA-2876) OX=237561 GN=BNA5 PE=3 SV=1	0	36.962	14	5	25	5	1	461	52.4	6.86	26.03	5	2.05433e+06	712640	939810	1.86918e+06	642659	782621	1.60575e+06	630921	677346	956152	1.01531e+06	688583	913137	878360	569373	899141	726108	538109	108.4	91.6	19.31	23.94	1.165	0.858369	0.957315	0.22033	0.0189453
High	Q5A7M3	Kynurenine 3-monooxygenase OS=Candida albicans (strain SC5314 / ATCC MYA-2876) OX=237561 GN=BNA4 PE=3 SV=1	0	31.252	18	7	45	7	1	456	51.5	7.5	24.46	7	2.09548e+06	870923	1.09497e+06	1.66562e+06	791941	1.00537e+06	1.26477e+06	724240	878634	1.38239e+06	1.6156e+06	1.36947e+06	1.24515e+06	1.31674e+06	1.2718e+06	1.08136e+06	1.38329e+06	1.20515e+06	91.5	108.5	12.49	7.97	0.835	1.1976	0.894639	-0.260152	0.0483522
High	Q12572	L-2-aminoadipate reductase large subunit OS=Candida albicans OX=5476 GN=LYS2 PE=3 SV=2	0	190.171	27	28	326	28	1	1391	154.6	6.87	476.93	28	8.33735e+06	3.80194e+06	4.87953e+06	8.42841e+06	3.77857e+06	4.63696e+06	7.69161e+06	3.48835e+06	4.46649e+06	4.76599e+06	6.21039e+06	5.16604e+06	4.46295e+06	5.88584e+06	5.04704e+06	4.61933e+06	5.59698e+06	5.10805e+06	101	99	4.63	4.66	1.088	0.919118	0.957315	0.121679	0.0189453
High	P10613	Lanosterol 14-alpha demethylase OS=Candida albicans (strain SC5314 / ATCC MYA-2876) OX=237561 GN=ERG11 PE=1 SV=2	0	158.245	45	22	309	22	1	528	60.6	7.17	635.61	22	3.85e+07	2.07713e+07	2.05567e+07	3.76066e+07	2.01886e+07	1.98876e+07	3.40554e+07	1.98771e+07	2.00776e+07	2.06371e+07	2.09214e+07	1.82376e+07	2.03501e+07	2.03367e+07	1.85963e+07	1.97878e+07	1.99564e+07	1.83471e+07	113.6	86.4	9	9.37	1.242	0.805153	0.894639	0.312665	0.0483522
High	Q59NB8	Leucine aminopeptidase 2 OS=Candida albicans (strain SC5314 / ATCC MYA-2876) OX=237561 GN=LKH1 PE=3 SV=2	0	52.997	20	11	77	11	1	623	71.4	5.4	78.65	11	3.00864e+06	1.22555e+06	1.89422e+06	2.79248e+06	1.22073e+06	1.77368e+06	2.35838e+06	1.13731e+06	1.59815e+06	1.57838e+06	1.96878e+06	1.52642e+06	1613571	1.66233e+06	1.55627e+06	1.48746e+06	1.65755e+06	1.57772e+06	107.1	92.9	9.66	6.75	1.009	0.99108	0.998347	0.0129262	0.000718459
High	Q5A6N1	Lon protease homolog, mitochondrial OS=Candida albicans (strain SC5314 / ATCC MYA-2876) OX=237561 GN=PIM1 PE=3 SV=1	0	26.233	7	6	30	6	1	1078	120.8	6	27.47	6	757857	304587	229257	635775	298838	218256	661093	261719	256188	430424	572948	563832	432219	582661	545260	440431	480740	596628	87.9	112.1	25.14	9.36	0.76	1.31579	0.531923	-0.395929	0.274151
High	B9WM02	Long chronological lifespan protein 2 OS=Candida dubliniensis (strain CD36 / ATCC MYA-646 / CBS 7987 / NCPF 3949 / NRRL Y-17841) OX=573826 GN=LCL2 PE=3 SV=1	0	27.567	48	5	44	5	1	134	15.1	7.5	49.98	5	1.58787e+06	718406	713409	1.5492e+06	633152	747664	1.44273e+06	724417	731314	957196	1.12858e+06	1.25123e+06	959089	1.17921e+06	1.34555e+06	931967	1.20012e+06	1.27206e+06	94.1	105.9	11.26	10.54	0.879	1.13766	0.957315	-0.186065	0.0189453
High	P83778	Malate dehydrogenase, cytoplasmic OS=Candida albicans (strain SC5314 / ATCC MYA-2876) OX=237561 GN=MDH1 PE=1 SV=2	0	166.123	66	16	281	16	1	337	36	5.62	633.55	16	2.33513e+07	9.34873e+06	1.25313e+07	2.24465e+07	8.86087e+06	1.16855e+07	1.97401e+07	8.47659e+06	1.16386e+07	1.54587e+07	1.56472e+07	1.41292e+07	1.48468e+07	1.45846e+07	1.38685e+07	1.43288e+07	1.31796e+07	1.28801e+07	99	101	9.31	10.34	0.919	1.08814	0.957315	-0.121863	0.0189453
High	Q5AD78	Mannan endo-1,6-alpha-mannosidase DCW1 OS=Candida albicans (strain SC5314 / ATCC MYA-2876) OX=237561 GN=DCW1 PE=1 SV=1	0	29.897	15	4	43	4	1	452	50.3	4.73	45.01	4	1.03285e+06	516303	681495	1.12162e+06	494006	702081	1.07558e+06	400165	572535	690363	719647	794027	841102	798262	808378	719767	817256	878567	94.1	105.9	9.88	10.36	0.92	1.08696	0.957315	-0.120294	0.0189453
High	Q5ACZ2	Mannan endo-1,6-alpha-mannosidase DFG5 OS=Candida albicans (strain SC5314 / ATCC MYA-2876) OX=237561 GN=DFG5 PE=1 SV=1	0	31.415	16	5	49	5	1	451	50	4.65	58.96	5	1.19457e+06	708618	802362	1.26039e+06	711628	814259	1.15906e+06	729612	768226	767897	802245	886891	751392	868832	817678	703125	785264	839083	104.7	95.3	8.1	5.29	1.138	0.878735	0.957315	0.186501	0.0189453
High	O93827	Mannose-1-phosphate guanyltransferase OS=Candida albicans (strain SC5314 / ATCC MYA-2876) OX=237561 GN=MPG1 PE=1 SV=1	0	162.121	58	19	339	18	1	362	40	6.3	851.71	19	5.88308e+07	2.80604e+07	3.72663e+07	61778526	2.7128e+07	3.54824e+07	5.52082e+07	2.64383e+07	3.31444e+07	3.62941e+07	4.07444e+07	3.9292e+07	3.47796e+07	4.12932e+07	3.78867e+07	3.39527e+07	3.96174e+07	3.63897e+07	102.3	97.7	3.7	1.57	1.062	0.94162	0.960293	0.0867838	0.0175964
High	P34948	Mannose-6-phosphate isomerase OS=Candida albicans (strain SC5314 / ATCC MYA-2876) OX=237561 GN=PMI1 PE=1 SV=2	0	97.849	35	14	181	14	1	441	48.8	5.33	323.4	14	1.14444e+07	7.01542e+06	7.36634e+06	1.12995e+07	6.70497e+06	7.12749e+06	1.07988e+07	6.77855e+06	7.44075e+06	5.68247e+06	8.75236e+06	8.65529e+06	7.71499e+06	9.0436e+06	8.43497e+06	7.33175e+06	9.0088e+06	8.23555e+06	98.4	101.6	9.33	9.42	0.989	1.01112	0.971746	-0.0159576	0.0124473
High	Q8J0Q0	Mannosyl-oligosaccharide 1,2-alpha-mannosidase OS=Candida albicans OX=5476 GN=MNS1 PE=3 SV=2	0	30.802	15	5	36	5	1	565	64.6	5.11	41.66	5	656104	308972	316763	615879	318714	279521	544674	285910	238161	264753	375133	589648	340640	365074	608007	346073	388878	570449	103.5	96.5	14.92	28.46	1.074	0.931099	0.957315	0.102994	0.0189453
High	Q5ANA8	Metacaspase-1 OS=Candida albicans (strain SC5314 / ATCC MYA-2876) OX=237561 GN=MCA1 PE=3 SV=1	0	44.246	23	7	60	7	1	448	49.2	5.69	46.86	7	833434	524419	517375	803875	516800	550139	808097	464815	463239	882559	887811	898002	795700	852979	837340	778580	775582	834722	81.3	118.7	11.27	7.02	0.832	1.20192	0.884138	-0.265345	0.0534801
High	C4YSA9	Methionine aminopeptidase 2 OS=Candida albicans (strain WO-1) OX=294748 GN=MAP2 PE=3 SV=1	0	47.647	20	7	46	7	1	447	50.4	5.68	63.46	7	945015	677235	767260	1.08731e+06	590926	720962	1.05818e+06	660203	781081	836167	1.02478e+06	1.04744e+06	807822	987263	631531	802528	959096	859164	95.1	104.9	11.75	11.59	1.016	0.984252	0.998701	0.0229004	0.000564583
High	Q5A044	MICOS complex subunit MIC60 OS=Candida albicans (strain SC5314 / ATCC MYA-2876) OX=237561 GN=MIC60 PE=3 SV=2	0	122.172	36	15	148	15	1	567	62.7	6.58	286.47	15	6.17062e+06	2.90143e+06	3.54717e+06	6.16282e+06	2.80892e+06	3.25515e+06	5.73163e+06	2.71892e+06	3.20264e+06	3.97262e+06	4.6022e+06	4.2374e+06	3.86655e+06	4.44803e+06	3.91609e+06	3.93386e+06	4.12226e+06	4.08359e+06	96.5	103.5	4.47	3.73	0.944	1.05932	0.957315	-0.0831412	0.0189453
High	Q5A061	Mitochondrial escape protein 2 OS=Candida albicans (strain SC5314 / ATCC MYA-2876) OX=237561 GN=PRP13 PE=3 SV=2	0	8.315	3	2	4	2	1	867	99.3	7.84	2.2	2	175996	68973.5	89938.4	153249	66259.2	88036.5	143088	55283.3	51510	73490.8	94387.2	75655	98959.7	96979.5	79229.1	52759.8	86509.6	35101.5	110.5	89.5	17.84	26.48	1.055	0.947867	0.966465	0.077243	0.0148138
High	Q5AI97	Mitochondrial genome maintenance protein MGM101 OS=Candida albicans (strain SC5314 / ATCC MYA-2876) OX=237561 GN=MGM101 PE=3 SV=2	0	19.077	18	4	28	4	1	275	30.7	9.1	10.11	4	418220	514204	359830	478497	540309	357010	405334	594724	336508	279307	386926	382786	287591	376284	402501	309719	330931	412711	106.2	93.8	44.03	11.32	1.599	0.625391	0.130323	0.67717	0.884978
High	Q5AF54	Mitochondrial import inner membrane translocase subunit TIM13 OS=Candida albicans (strain SC5314 / ATCC MYA-2876) OX=237561 GN=TIM13 PE=3 SV=2	0	39.824	42	3	58	3	1	108	12.1	7.21	152.4	3	2.39313e+06	1.15617e+06	1.35091e+06	2.32261e+06	1.06665e+06	1.31778e+06	2.01425e+06	1.04314e+06	1.30803e+06	1.28712e+06	1.81002e+06	1.80393e+06	1.3208e+06	1.77559e+06	1.7055e+06	1.38098e+06	1.75428e+06	1.60208e+06	95.4	104.6	3.51	7.35	0.919	1.08814	0.957315	-0.121863	0.0189453
High	Q59W44	Mitochondrial import inner membrane translocase subunit TIM50 OS=Candida albicans (strain SC5314 / ATCC MYA-2876) OX=237561 GN=TIM50 PE=3 SV=1	0	34.703	15	6	64	6	1	469	54.2	6.65	99.34	6	3.25473e+06	1.85494e+06	1.76411e+06	3.04617e+06	1.90384e+06	1.94102e+06	2.95503e+06	1.90732e+06	1.95297e+06	1.99979e+06	2.65724e+06	2.53965e+06	2.07203e+06	2.43203e+06	2.29956e+06	1.98438e+06	2.42405e+06	2.67067e+06	97.9	102.1	11.56	7.27	0.968	1.03306	0.958425	-0.046921	0.018442
High	Q59MI8	Mitochondrial import inner membrane translocase subunit TIM8 OS=Candida albicans (strain SC5314 / ATCC MYA-2876) OX=237561 GN=TIM8 PE=3 SV=2	0	32.23	70	5	68	5	1	88	9.9	7.05	109.55	5	3.93825e+06	2.4331e+06	2.30507e+06	3.92812e+06	2.386e+06	2.23771e+06	3.47391e+06	2.43158e+06	2.23974e+06	2.11621e+06	2.89748e+06	3.05346e+06	2.21352e+06	3.09159e+06	3.03452e+06	2.21447e+06	2.83747e+06	3.2054e+06	98	102	13.55	11.61	1.02	0.980392	0.998701	0.0285692	0.000564583
High	Q59R24	Mitochondrial import inner membrane translocase subunit TIM9 OS=Candida albicans (strain SC5314 / ATCC MYA-2876) OX=237561 GN=TIM9 PE=3 SV=2	0	67.462	63	4	140	4	1	87	10.2	6.04	201.42	4	7.76999e+06	4.88727e+06	4.20027e+06	7.25396e+06	4.5878e+06	4.18242e+06	7.21284e+06	4.78161e+06	4.39157e+06	5.10668e+06	6.24647e+06	6.81198e+06	5.20234e+06	5.68249e+06	6.44319e+06	4.55905e+06	5.75019e+06	6.27331e+06	95.7	104.3	15.15	9.3	0.962	1.0395	0.957315	-0.0558912	0.0189453
High	O94030	Mitochondrial intermembrane space import and assembly protein 40 OS=Candida albicans (strain SC5314 / ATCC MYA-2876) OX=237561 GN=MIA40 PE=3 SV=2	0	23.656	19	4	55	4	1	252	27.9	4.91	94.96	4	3.54921e+06	1.34798e+06	1.69744e+06	3.29736e+06	1.37619e+06	1.60703e+06	3.25497e+06	1.34115e+06	1.68976e+06	1.70839e+06	2.95083e+06	2.56681e+06	1.54727e+06	2.7105e+06	2.65796e+06	1.5896e+06	2.80502e+06	2.57924e+06	86.5	113.5	11.48	18.29	0.787	1.27065	0.642312	-0.345564	0.192254
High	P83781	Mitochondrial outer membrane protein porin OS=Candida albicans (strain SC5314 / ATCC MYA-2876) OX=237561 GN=POR1 PE=1 SV=2	0	191.455	64	18	432	18	1	282	29.7	8.57	965.71	18	1.17297e+08	4.60704e+07	6.60845e+07	1.18359e+08	4.36934e+07	6.12973e+07	1.07924e+08	4.24167e+07	5.6892e+07	7.5177e+07	8.07049e+07	7.78436e+07	7.24801e+07	8.01851e+07	7.0358e+07	7.54355e+07	7.36914e+07	7.43305e+07	96.4	103.6	11.44	6.22	0.957	1.04493	0.957315	-0.0634092	0.0189453
High	Q5A301	Mitochondrial presequence protease OS=Candida albicans (strain SC5314 / ATCC MYA-2876) OX=237561 GN=CYM1 PE=3 SV=1	0	17.972	5	4	14	4	1	1034	117.5	5.77	4.82	4	322483	159918	212368	435014	143945	208865	280366	150526	236549	195566	275896	321454	165947	288352	211239	214786	233654	211969	98.5	101.5	13.81	15.87	1.03	0.970874	0.997014	0.0426443	0.0012988
High	Q5A7N3	Mitochondrial zinc maintenance protein 1, mitochondrial OS=Candida albicans (strain SC5314 / ATCC MYA-2876) OX=237561 GN=MZM1 PE=3 SV=1	0	19.757	40	4	24	4	1	117	13.1	9.26	25.29	4	1.88388e+06	981681	1.23838e+06	1.82006e+06	960774	1.09515e+06	1.88292e+06	922059	858309	1.18421e+06	977562	1.30011e+06	683997	1.47476e+06	1.2252e+06	1.17024e+06	1.31532e+06	811201	101.8	98.2	8.7	20.73	0.976	1.02459	0.960293	-0.0350469	0.0175964
High	Q92207	Mitogen-activated protein kinase HOG1 OS=Candida albicans (strain SC5314 / ATCC MYA-2876) OX=237561 GN=HOG1 PE=1 SV=2	0	20.94	16	5	41	5	1	377	42.9	5.19	47.49	5	2.77485e+06	1.09157e+06	1.42944e+06	2.76487e+06	909259	1.3272e+06	2.88808e+06	853960	1356634	1.55534e+06	1.84425e+06	1.82816e+06	1.61457e+06	1.86318e+06	1.80333e+06	1.56513e+06	1.88555e+06	1.80453e+06	93.9	106.1	18.23	3.26	0.919	1.08814	0.957315	-0.121863	0.0189453
High	Q5AAG6	Mitogen-activated protein kinase MKC1 OS=Candida albicans (strain SC5314 / ATCC MYA-2876) OX=237561 GN=MKC1 PE=1 SV=1	0	23.453	11	4	31	4	1	509	59	5.03	33.27	4	620077	230359	280155	632001	256686	254245	490627	168745	147889	360478	247300	277863	474652	244642	240815	373209	176258	137311	112.6	87.4	25.42	43.8	0.886	1.12867	0.957315	-0.174621	0.0189453
High	P84149	mRNA export factor MEX67 OS=Candida albicans (strain SC5314 / ATCC MYA-2876) OX=237561 GN=MEX67 PE=1 SV=2	0	21.767	12	5	29	5	1	617	68.2	8.82	11.77	5	370682	131309	222609	368296	142377	166291	355569	156249	243974	221100	312323	244067	245686	276049	190881	223228	266982	235297	98.5	101.5	15.65	10.68	0.955	1.04712	0.957315	-0.0664274	0.0189453
High	P78587	mRNA-capping enzyme subunit alpha OS=Candida albicans OX=5476 GN=CGT1 PE=1 SV=1	0.002	7.549	5	2	5	2	1	449	52.2	5.69	3.9	2	165536	84389.3	28471.4	125691	22310.5	100880	84346.7	82325.7	115414	74250.1	77835.5	102566	133068	179580	177478	130956	179502	158026	86.6	113.4	43.97	30.36	0.588	1.70068	0.0255137	-0.766112	1.59323
High	Q5A762	Multiple drug resistance-associated protein-like transporter 1 OS=Candida albicans (strain SC5314 / ATCC MYA-2876) OX=237561 GN=MLT1 PE=1 SV=1	0	72.691	10	13	117	13	1	1606	180.6	6.32	147.55	13	2.74904e+06	1.14996e+06	1.64147e+06	2.70731e+06	1.09659e+06	1.47919e+06	2.5968e+06	1.19574e+06	1.59878e+06	1.33946e+06	1.50231e+06	1.29916e+06	1.33733e+06	1.61767e+06	1.25802e+06	1.30881e+06	1.64472e+06	1.38378e+06	110.5	89.5	7.85	7.66	1.198	0.834725	0.957315	0.260628	0.0189453
High	Q5A940	Multiprotein-bridging factor 1 OS=Candida albicans (strain SC5314 / ATCC MYA-2876) OX=237561 GN=MBF1 PE=3 SV=1	0	41.82	51	8	78	8	1	151	16.3	10.07	181.14	8	7.46674e+06	5.20126e+06	6.81898e+06	7.71607e+06	5.23196e+06	6.31595e+06	7.29969e+06	5.91726e+06	6.38593e+06	4.54442e+06	6.55821e+06	6.52701e+06	4.45809e+06	6.65989e+06	5.70877e+06	4.44917e+06	6.28402e+06	6.22099e+06	109	91	17.94	10.69	1.232	0.811688	0.904201	0.301002	0.0437351
High	Q59MQ0	Myosin-5 OS=Candida albicans (strain SC5314 / ATCC MYA-2876) OX=237561 GN=MYO5 PE=1 SV=2	0	29.404	5	4	29	4	1	1316	146.9	9.35	31.32	4	584765	231817	330634	592328	225144	288968	506070	201125	264484	326300	383395	257722	244034	273867	252484	271309	336062	242878	110	90	11.9	15.23	1.164	0.859107	0.957315	0.219091	0.0189453
High	Q59VX9	NAD(P)H-hydrate epimerase OS=Candida albicans (strain SC5314 / ATCC MYA-2876) OX=237561 GN=CAALFM_C102220CA PE=3 SV=2	0	20.554	27	5	52	5	1	258	28.7	6.7	22.63	5	720391	420649	604951	809760	347566	567867	647198	346648	551761	458372	569575	574886	527964	532872	569047	505542	600952	577862	97.8	102.2	14.18	6.83	1.099	0.909918	0.957315	0.136191	0.0189453
High	Q59P03	NADH-cytochrome b5 reductase 1 OS=Candida albicans (strain SC5314 / ATCC MYA-2876) OX=237561 GN=CBR1 PE=3 SV=1	0	35.534	29	7	71	7	1	294	32.5	8.1	91.24	7	2.38369e+06	1.35316e+06	1.33209e+06	2.46498e+06	1.21215e+06	1.23806e+06	2.22673e+06	1.20874e+06	1.27028e+06	1.43221e+06	1.45365e+06	1.53224e+06	1.09152e+06	1.35575e+06	1.32033e+06	1.26822e+06	1.45698e+06	1.4188e+06	107.1	92.9	8.31	8.05	1.219	0.820345	0.932457	0.285698	0.0303711
High	Q59M70	NADH-cytochrome b5 reductase 2 OS=Candida albicans (strain SC5314 / ATCC MYA-2876) OX=237561 GN=MCR1 PE=3 SV=1	0	78.796	58	15	164	15	1	301	33.4	8.48	265.15	15	1.60787e+07	8.57006e+06	1.0161e+07	1.61012e+07	7.83342e+06	9.68627e+06	1.48002e+07	7.99958e+06	1.00439e+07	1.12574e+07	13251638	1.32115e+07	1.02044e+07	1.33489e+07	1.17848e+07	1.0741e+07	1.29174e+07	1.17625e+07	95.3	104.7	3.22	3.46	0.89	1.1236	0.957315	-0.168123	0.0189453
High	Q9B8C9	NADH-ubiquinone oxidoreductase chain 5 OS=Candida albicans (strain SC5314 / ATCC MYA-2876) OX=237561 GN=NAD5 PE=3 SV=2	0	12.499	3	2	29	2	1	552	61.5	6.74	50.24	2	789222	498006	585847	851950	501478	522500	849699	486117	544456	413236	583848	501102	437269	577786	495875	409261	578292	474175	113.5	86.5	8.64	7.42	1.262	0.792393	0.83196	0.335712	0.0798976
High	Q5ANP2	Nascent polypeptide-associated complex subunit alpha OS=Candida albicans (strain SC5314 / ATCC MYA-2876) OX=237561 GN=EGD2 PE=3 SV=1	0	137.853	76	12	289	12	1	178	19.5	4.82	522.09	12	5.97059e+07	3.41349e+07	4.21912e+07	6.12971e+07	3.4421e+07	3.99084e+07	5.18456e+07	3.22904e+07	3.88827e+07	3.89417e+07	5.15482e+07	4.93658e+07	3.97742e+07	5.11067e+07	4.94914e+07	3.67535e+07	4.93858e+07	5.01371e+07	98	102	7.71	7.29	0.934	1.07066	0.957315	-0.0985055	0.0189453
High	Q59TU0	Nascent polypeptide-associated complex subunit beta OS=Candida albicans (strain SC5314 / ATCC MYA-2876) OX=237561 GN=EGD1 PE=3 SV=1	0	112.672	75	9	210	9	1	157	17	5.71	422.47	9	3.66521e+07	1.85901e+07	2.76864e+07	3.67941e+07	1.90581e+07	2.57193e+07	3.47119e+07	1.78808e+07	2.48258e+07	2.50851e+07	3.06634e+07	2.80597e+07	2.51573e+07	3.13045e+07	2.84466e+07	2.35077e+07	2.94665e+07	2.62766e+07	95.2	104.8	8.35	3.14	0.925	1.08108	0.957315	-0.112475	0.0189453
High	Q9HGY5	Negative regulator of the PHO system OS=Candida albicans OX=5476 GN=PHO85 PE=3 SV=1	0	29.833	21	6	51	6	1	326	37.3	6.86	77.05	6	1.43039e+07	3.40664e+06	1.2707e+07	1.52439e+07	3.64383e+06	1.24327e+07	1.09605e+07	3.6694e+06	1.19754e+07	5.35666e+06	7.47908e+06	6447227	5.44731e+06	7.46739e+06	6.24764e+06	5.24777e+06	6.53322e+06	6.21213e+06	121.5	78.5	42.24	6.16	1.064	0.93985	0.959641	0.0894982	0.0178913
High	Q5ANE3	Non-classical export protein 102 OS=Candida albicans (strain SC5314 / ATCC MYA-2876) OX=237561 GN=NCE102 PE=1 SV=1	0	33.811	26	3	39	3	1	170	18.1	9.01	90.81	3	7.73938e+06	3.81742e+06	4.79217e+06	7.43055e+06	3.49438e+06	4.16545e+06	7.20525e+06	3.22436e+06	4.40946e+06	2.89693e+06	3.80225e+06	3.44414e+06	3.0509e+06	3.92253e+06	3.01953e+06	2.92381e+06	3.09984e+06	3.10557e+06	122.3	77.7	5.03	6.41	1.255	0.796813	0.840942	0.327687	0.0752339
High	Q9UVL1	Non-histone chromosomal protein 6 OS=Candida albicans (strain SC5314 / ATCC MYA-2876) OX=237561 GN=NHP6 PE=3 SV=1	0	36.415	42	3	77	3	1	92	10.5	9.7	171.39	3	3.97773e+07	3.18174e+07	3.15907e+07	3.82236e+07	3.02549e+07	3.04392e+07	3.81864e+07	3.10459e+07	3.0619e+07	1.75892e+07	2.82917e+07	2.25379e+07	1.84441e+07	2.78644e+07	2.34258e+07	1.74431e+07	2.81407e+07	2.29733e+07	119.2	80.8	20.2	12.89	1.397	0.71582	0.460225	0.482332	0.33703
High	Q5AA50	Nuclear protein localization protein 4 OS=Candida albicans (strain SC5314 / ATCC MYA-2876) OX=237561 GN=NPL4 PE=3 SV=1	0	15.769	7	3	21	3	1	598	67.3	6.29	10.54	3	444802	219888	308960	430944	243110	210007	404360	213701	295821	254929	338809	272007	229970	279257	267019	226340	290935	253705	106.9	93.1	10.82	6.64	1.116	0.896057	0.957315	0.158337	0.0189453
High	Q9P926	Nuclear transport factor 2 OS=Candida albicans OX=5476 GN=NTF2 PE=3 SV=1	0	43.508	19	2	70	2	1	124	14.2	4.63	180.03	2	2.35952e+07	1.4698e+07	1.24878e+07	2.48888e+07	1.31594e+07	1.116e+07	2.14176e+07	1.23663e+07	1.04576e+07	1.00287e+07	1.35853e+07	1.22555e+07	1.00104e+07	1.17945e+07	1.24827e+07	1.02597e+07	1.22348e+07	1.22393e+07	115.1	84.9	16.26	5.83	1.282	0.780031	0.785606	0.358396	0.104795
High	Q59S06	Nucleolar protein 58 OS=Candida albicans (strain SC5314 / ATCC MYA-2876) OX=237561 GN=NOP58 PE=3 SV=2	0	146.909	41	15	207	15	1	516	57.1	8.31	430.36	15	8.18014e+06	4.68909e+06	5.93718e+06	8.25362e+06	4.42101e+06	5.14562e+06	7.7097e+06	4.47818e+06	7.53218e+06	8.12802e+06	8.03055e+06	1.86107e+07	6.13828e+06	1.03035e+07	1.05999e+07	7.63511e+06	9.70189e+06	1.58903e+07	79.3	120.7	16.2	36.87	0.889	1.12486	0.957315	-0.169745	0.0189453
High	Q9UR66	Nucleoside diphosphate kinase (Fragment) OS=Candida albicans OX=5476 GN=NDK1 PE=1 SV=1	0	17.548	100	2	47	2	1	21	2.4	4.89	29.76	2	2.06896e+06	1.1567e+06	3.02523e+06	1.97224e+06	1.04273e+06	1.79683e+06	1.65866e+06	1.94789e+06	4.93705e+06	5.32128e+06	3.84462e+06	8.31427e+06	2.40174e+06	6.79972e+06	7.43604e+06	4.75726e+06	7.04575e+06	7.21817e+06	39.7	160.3	64.22	30.89	0.723	1.38313	0.381259	-0.467932	0.41878
High	Q5AAI8	Nucleosome assembly protein 1 OS=Candida albicans (strain SC5314 / ATCC MYA-2876) OX=237561 GN=NAP1 PE=1 SV=1	0	56.327	27	7	107	7	1	435	49.5	4.31	128.9	7	3.05519e+06	1.27494e+06	1.79782e+06	3.23956e+06	1.61237e+06	1.87423e+06	2.98618e+06	1.44674e+06	1.9256e+06	2.12184e+06	2.60717e+06	2.44522e+06	2.18632e+06	2.44622e+06	2.42752e+06	1.93294e+06	2.41998e+06	2.22665e+06	95.6	104.4	7.94	3.56	0.9	1.11111	0.957315	-0.152003	0.0189453
High	Q5A360	Nucleotide exchange factor SIL1 OS=Candida albicans (strain SC5314 / ATCC MYA-2876) OX=237561 GN=SIL1 PE=3 SV=1	0	21.192	13	4	29	4	1	414	47	5.07	25.96	4	494818	242798	325093	520914	221687	335812	412372	214346	300659	285291	257625	256200	298438	346542	262636	257698	299872	294386	107.4	92.6	8.34	11.31	1.137	0.879507	0.957315	0.185232	0.0189453
High	P13649	Orotidine 5'-phosphate decarboxylase OS=Candida albicans (strain SC5314 / ATCC MYA-2876) OX=237561 GN=URA3 PE=3 SV=4	0	18.134	19	5	23	5	1	270	29.9	5.76	30.81	5	1.09609e+06	504702	485659	1.12313e+06	451651	425918	904664	495856	422760	502124	762274	794696	672726	765596	695577	656588	707950	652964	97	103	16.33	9.23	0.885	1.12994	0.957315	-0.176251	0.0189453
High	Q9UW25	Oxysterol-binding protein-like protein OBPa OS=Candida albicans (strain SC5314 / ATCC MYA-2876) OX=237561 GN=OBPA PE=3 SV=1	0	44.81	15	5	77	4	1	433	49.5	6.13	114.27	5	1.64794e+06	693874	939865	1.70917e+06	714243	891199	1.5823e+06	697780	676671	1.03667e+06	1.27416e+06	1.27114e+06	1.13547e+06	1.29236e+06	1.2226e+06	996092	1.157e+06	1.16179e+06	92	108	11.08	4.41	0.924	1.08225	0.957315	-0.114035	0.0189453
High	Q9UW21	Oxysterol-binding protein-like protein OBPalpha OS=Candida albicans (strain SC5314 / ATCC MYA-2876) OX=237561 GN=OBPALPHA PE=3 SV=1	0	12.249	8	3	13	2	1	429	49.7	7.21	13.61	3	66866	27354.5	29897.8	59114.9	35376.7	32035.7	66307.2	37470.2		58351.7	50740.4			124761	53966.1	43118.2	72886.3	41580.3	87.8	112.2	16.92	40	0.759	1.31752	0.523406	-0.397828	0.281161
High	Q5AME2	Pentafunctional AROM polypeptide OS=Candida albicans (strain SC5314 / ATCC MYA-2876) OX=237561 GN=ARO1 PE=1 SV=2	0	205.868	29	35	264	35	1	1551	169.3	6.58	437.54	35	1.54112e+07	7.42325e+06	9.39055e+06	1.48495e+07	6.96847e+06	8.6949e+06	1.38298e+07	7.24878e+06	9.26388e+06	7.99467e+06	1.04167e+07	1.05733e+07	7.261e+06	1.03731e+07	9.85862e+06	7.19666e+06	9.71844e+06	9.75305e+06	102.6	97.4	3.4	8.86	1.146	0.8726	0.957315	0.196607	0.0189453
High	Q59Q38	Peptide-N(4)-(N-acetyl-beta-glucosaminyl)asparagine amidase OS=Candida albicans (strain SC5314 / ATCC MYA-2876) OX=237561 GN=PNG1 PE=3 SV=1	0	13.46	7	2	6	2	1	395	45.8	7.18	10.81	2	159363	66597.2	74485	148919	89040.5	86449	140657	70120.4	72478.1	69859.9	83014	93425.5	79893.5	93224.2	30322.7	70202.4	113292	69457.1	111.4	88.6	12.91	27.09	1.109	0.901713	0.957315	0.149259	0.0189453
High	Q5ACI8	Peptidyl-prolyl cis-trans isomerase D OS=Candida albicans (strain SC5314 / ATCC MYA-2876) OX=237561 GN=CPR6 PE=3 SV=2	0	53.348	35	8	93	7	1	369	40.7	6.39	101.37	8	3.61083e+06	2.1702e+06	2.4988e+06	3.57211e+06	1.99968e+06	2.29832e+06	3.45186e+06	2.04122e+06	2.20791e+06	2.31553e+06	2.88545e+06	2.59973e+06	2.18882e+06	2.71543e+06	2.52078e+06	2.1649e+06	2.72402e+06	2.35632e+06	102.1	97.9	7.16	3.31	1.136	0.880282	0.957315	0.183963	0.0189453
High	P22011	Peptidyl-prolyl cis-trans isomerase OS=Candida albicans (strain SC5314 / ATCC MYA-2876) OX=237561 GN=CYP1 PE=3 SV=1	0	100.125	51	10	313	9	1	162	17.6	7.97	740.79	10	9.40013e+07	6.20492e+07	6.66918e+07	1.08531e+08	6.00302e+07	6.60488e+07	9.50069e+07	6.13231e+07	6.29767e+07	5.3764e+07	7.26679e+07	6.42312e+07	5.26724e+07	7.35907e+07	6.41026e+07	5.26318e+07	7.02707e+07	6.23202e+07	107.2	92.8	9.94	6.34	1.084	0.922509	0.957315	0.116365	0.0189453
High	P0CU34	Peroxiredoxin TSA1-B OS=Candida albicans (strain SC5314 / ATCC MYA-2876) OX=237561 GN=TSA1B PE=2 SV=1	0	148.164	60	10	447	10	1	196	21.8	5.06	1040.77	10	1.02444e+08	6.97259e+07	8.97426e+07	1.09534e+08	6.37349e+07	8.35632e+07	1.06955e+08	6.95215e+07	8.30163e+07	7.83562e+07	9.65482e+07	9.6614e+07	7.72981e+07	9.20964e+07	9.64227e+07	7.62034e+07	8.95837e+07	9.11767e+07	104.3	95.7	12.99	5.06	0.978	1.02249	0.962594	-0.0320936	0.016557
High	O13289	Peroxisomal catalase OS=Candida albicans (strain SC5314 / ATCC MYA-2876) OX=237561 GN=CAT1 PE=2 SV=5	0	142.727	51	18	300	18	1	485	54.8	6.65	503.74	18	3.53065e+07	1.42882e+07	1.79919e+07	3.46487e+07	1.38293e+07	1.78947e+07	3.12825e+07	1.33847e+07	1.79373e+07	2.50122e+07	2.6134e+07	2.52074e+07	2.35999e+07	2.64377e+07	2.70791e+07	2.36333e+07	2.57728e+07	2.56485e+07	87.8	112.2	9.11	4.86	0.84	1.19048	0.904201	-0.251539	0.0437351
High	O13432	Phenylalanine--tRNA ligase beta subunit OS=Candida albicans OX=5476 GN=FRS1 PE=2 SV=3	0	114.623	38	19	181	19	1	592	66.8	5.35	346.33	19	1.09387e+07	5.22601e+06	6.32207e+06	1.04439e+07	5.48395e+06	6.15827e+06	1.00413e+07	5.00193e+06	5.79904e+06	7.3389e+06	7.98004e+06	7.52394e+06	7.2508e+06	8.02219e+06	7.22437e+06	6.99058e+06	7.8398e+06	7.50804e+06	96.6	103.4	3.7	3.92	0.924	1.08225	0.957315	-0.114035	0.0189453
High	Q59LV5	Phosphatidylethanolamine N-methyltransferase OS=Candida albicans (strain SC5314 / ATCC MYA-2876) OX=237561 GN=CHO2 PE=3 SV=1	0	18.882	9	6	15	6	1	888	102.4	7.74	14	6	699691	328395	366227	649223	362072	375504	641249	327833	361620	483780	532235	451101	427800	494959	494703	457158	481671	482437	95.3	104.7	6.96	5.79	0.961	1.04058	0.957315	-0.0573917	0.0189453
High	Q5AP66	Phosphatidylinositol transfer protein SFH5 OS=Candida albicans (strain SC5314 / ATCC MYA-2876) OX=237561 GN=SFH5 PE=3 SV=1	0	57.967	38	11	88	11	1	320	36.6	5.33	89.76	11	4.05477e+06	1.72192e+06	2.29968e+06	3.73837e+06	1.72262e+06	2.20568e+06	3.69377e+06	1.70953e+06	2.16107e+06	2.11713e+06	2.38071e+06	2.42492e+06	2.19083e+06	2.40124e+06	2.13214e+06	2.17703e+06	2.14062e+06	2.16065e+06	106	94	5.34	5.59	1.128	0.886525	0.957315	0.173767	0.0189453
High	P34725	Phospho-2-dehydro-3-deoxyheptonate aldolase, phenylalanine-inhibited OS=Candida albicans OX=5476 GN=ARO3 PE=2 SV=1	0	76.192	30	8	134	7	1	368	40.7	7.11	253.94	8	1.0361e+07	5.26222e+06	6.60914e+06	1.07217e+07	4.89804e+06	6.0671e+06	9.99601e+06	5.17943e+06	6.21922e+06	7.90709e+06	8.45405e+06	8.64118e+06	7.44197e+06	8.98706e+06	7.98941e+06	7.35136e+06	8.6938e+06	7.8865e+06	93.1	106.9	2.46	2.93	0.855	1.16959	0.932457	-0.226004	0.0303711
High	P79023	Phospho-2-dehydro-3-deoxyheptonate aldolase, tyrosine-inhibited OS=Candida albicans (strain SC5314 / ATCC MYA-2876) OX=237561 GN=ARO4 PE=3 SV=1	0	162.507	48	17	264	16	1	370	40.3	6.65	519.89	17	2.03053e+07	9.32607e+06	1.20558e+07	2.02045e+07	8.77132e+06	1.14812e+07	1.80789e+07	9.26932e+06	1.0849e+07	1.22564e+07	1.398e+07	1.46041e+07	1.21155e+07	1.32664e+07	1.40872e+07	1.19383e+07	1.29607e+07	12893314	99.2	100.8	3.63	4.77	0.982	1.01833	0.966465	-0.0262051	0.0148138
High	Q9P4V2	Phosphoacetylglucosamine mutase OS=Candida albicans OX=5476 GN=AGM1 PE=1 SV=1	0	80.756	32	12	144	12	1	544	60.4	5.39	97.83	12	4.41535e+06	2.01944e+06	2.55656e+06	4.27719e+06	1.93045e+06	2.40385e+06	4.05774e+06	1.94185e+06	2.3206e+06	2.71541e+06	2.95467e+06	2.72042e+06	2.61215e+06	2.62915e+06	2.70155e+06	2.54007e+06	2.6493e+06	2.55983e+06	100.6	99.4	3.9	6.06	1.013	0.987167	0.998498	0.0186342	0.000652823
High	O13434	Phosphoenolpyruvate carboxykinase (ATP) OS=Candida albicans OX=5476 GN=PCK1 PE=3 SV=1	0	149.166	40	15	303	15	1	553	60.8	6.6	559.83	15	3.28945e+07	1.43916e+07	2.07433e+07	3.32946e+07	1.38139e+07	1.95255e+07	3.03416e+07	1.33559e+07	1.85162e+07	1.73435e+07	2.29797e+07	1.93905e+07	1.66959e+07	2.26757e+07	1.85095e+07	1.62862e+07	2.05717e+07	1.74744e+07	108.2	91.8	7.31	6.11	1.101	0.908265	0.957315	0.138814	0.0189453
High	P46273	Phosphoglycerate kinase OS=Candida albicans (strain SC5314 / ATCC MYA-2876) OX=237561 GN=PGK1 PE=3 SV=1	0	466.382	84	35	1354	35	1	417	45.2	6.48	3132.81	35	6.35497e+08	3.6592e+08	4.15979e+08	6.37395e+08	3.58985e+08	3.99738e+08	6.0645e+08	3.62936e+08	3.75849e+08	4.24922e+08	5.11342e+08	4.6842e+08	4.30609e+08	5.00801e+08	4.55329e+08	4.13589e+08	4.91725e+08	4.33236e+08	99	101	6.92	2.15	0.932	1.07296	0.957315	-0.101598	0.0189453
High	P82612	Phosphoglycerate mutase OS=Candida albicans (strain SC5314 / ATCC MYA-2876) OX=237561 GN=GPM1 PE=1 SV=3	0	240.789	59	18	717	18	1	248	27.4	6.16	1624.43	18	3.35111e+08	1.34845e+08	1.93362e+08	3.34126e+08	1.30772e+08	1.919e+08	2.95425e+08	1.18118e+08	1.82779e+08	2.05349e+08	2.38777e+08	2.10555e+08	2.01708e+08	2.31459e+08	2.06687e+08	1.97228e+08	2.08622e+08	1.99013e+08	99.9	100.1	10.61	4.16	1.066	0.938086	0.959641	0.0922074	0.0178913
High	P31353	Phosphomannomutase OS=Candida albicans (strain SC5314 / ATCC MYA-2876) OX=237561 GN=PMM1 PE=1 SV=1	0	107.171	62	14	220	14	1	252	29	5.69	423.77	14	2.0798e+07	1.23021e+07	1.32167e+07	2.17534e+07	1.20582e+07	1.27186e+07	20395227	1.14928e+07	1.25342e+07	1.39405e+07	1.47556e+07	1.60218e+07	1.2962e+07	1.52049e+07	1.50266e+07	1.27072e+07	1.34706e+07	1.49068e+07	101.4	98.6	6.83	5.88	0.981	1.01937	0.965257	-0.027675	0.0153573
High	Q92210	Phosphoribosylaminoimidazole carboxylase OS=Candida albicans (strain SC5314 / ATCC MYA-2876) OX=237561 GN=ADE2 PE=3 SV=2	0	40.683	18	9	71	9	1	568	62.4	6.49	100.88	9	2.45718e+06	1.13868e+06	1.43488e+06	2.31178e+06	1.16762e+06	1.32297e+06	2.25793e+06	1.14079e+06	1.38768e+06	1.50655e+06	2.07154e+06	1.80562e+06	1.47007e+06	1.89125e+06	1.79295e+06	1.4702e+06	1.83302e+06	1.62332e+06	96	104	3.37	5.27	0.93	1.07527	0.957315	-0.104697	0.0189453
High	P43060	Phosphoribosylaminoimidazole-succinocarboxamide synthase OS=Candida albicans OX=5476 GN=ADE1 PE=3 SV=1	0	101.656	65	15	205	15	1	291	32.9	5.5	390.01	15	1.06926e+07	6.30132e+06	7.14974e+06	1.13807e+07	6.31671e+06	7.12572e+06	9.83667e+06	5.94993e+06	6.97251e+06	7.85845e+06	9.51323e+06	8.75007e+06	7.54978e+06	9.30988e+06	8.62798e+06	7.03187e+06	8.75649e+06	8.40307e+06	97.6	102.4	7.07	2.97	0.879	1.13766	0.957315	-0.186065	0.0189453
High	Q9UW14	pH-response transcription factor pacC/RIM101 OS=Candida albicans (strain SC5314 / ATCC MYA-2876) OX=237561 GN=RIM101 PE=1 SV=2	0	9.233	6	2	14	2	1	661	74.6	7.06	3.85	2	984971	3.20272e+06	3.09888e+06	936164	2.99208e+06	3.1179e+06	924261	3.04353e+06	3.21419e+06	240070	365258	448089	347581	435125	475087	222004	599943	450533	179.6	20.4	58.71	26.6	1.466	0.682128	0.324853	0.551885	0.488313
High	P43076	pH-responsive protein 1 OS=Candida albicans (strain SC5314 / ATCC MYA-2876) OX=237561 GN=PHR1 PE=2 SV=4	0	49.406	16	7	84	6	1	548	59.4	5.07	124.06	7	1.76538e+06	980259	1.44118e+06	1.79609e+06	1.01407e+06	1.13046e+06	1.66769e+06	1.04635e+06	1.31367e+06	700934	610673	686837	766294	444871	622807	702741	409019	573581	135.9	64.1	10.86	25.17	1.562	0.640205	0.167382	0.643394	0.776292
High	O13318	pH-responsive protein 2 OS=Candida albicans (strain SC5314 / ATCC MYA-2876) OX=237561 GN=PHR2 PE=2 SV=2	0	89.935	19	9	190	8	1	544	58.7	4.64	343.1	9	1.90791e+07	9.05094e+06	1.17219e+07	1.9041e+07	8.41387e+06	1.1151e+07	1.7263e+07	8.30807e+06	1.07513e+07	1.08591e+07	1.0822e+07	1.09973e+07	1.05666e+07	1.01053e+07	1.08183e+07	1.0565e+07	1.00395e+07	1.04566e+07	108	92	3.69	8.63	1.116	0.896057	0.957315	0.158337	0.0189453
High	P28877	Plasma membrane ATPase 1 OS=Candida albicans OX=5476 GN=PMA1 PE=1 SV=1	0	354.932	39	32	754	32	1	895	97.4	4.96	1660.48	32	1.74246e+08	8.28407e+07	1.01926e+08	1.7516e+08	7.91897e+07	9.66602e+07	1.59353e+08	8.04149e+07	9.73122e+07	8.2398e+07	1.03856e+08	8.25156e+07	8.24204e+07	1.07023e+08	8.09909e+07	7.91414e+07	9.99452e+07	7.87842e+07	111.9	88.1	2.62	8.08	1.278	0.782473	0.795258	0.353888	0.0994919
High	Q5ANA3	Pleiotropic ABC efflux transporter of multiple drugs CDR1 OS=Candida albicans (strain SC5314 / ATCC MYA-2876) OX=237561 GN=CDR1 PE=1 SV=2	0	136.909	21	24	191	23	1	1501	169.9	6.9	221.25	24	7.66169e+06	3.41711e+06	4.53672e+06	7.7462e+06	3.57564e+06	4.03056e+06	7.50716e+06	3.35507e+06	4.27037e+06	3.1171e+06	3.66458e+06	3.52552e+06	3.05008e+06	3.77521e+06	3.2438e+06	2.92987e+06	3.35755e+06	3.09886e+06	119.4	80.6	5.77	2.94	1.534	0.65189	0.207872	0.617298	0.682204
High	Q5AI15	Polyadenylate-binding protein, cytoplasmic and nuclear OS=Candida albicans (strain SC5314 / ATCC MYA-2876) OX=237561 GN=PAB1 PE=3 SV=1	0	230.592	47	28	525	28	1	629	70.4	5.29	1090.13	28	6.00946e+07	3.01101e+07	3.56369e+07	5.93866e+07	2.77885e+07	3.38331e+07	5.59152e+07	2.87103e+07	3.44058e+07	3.9051e+07	4.90911e+07	4.69293e+07	3.66401e+07	4.69383e+07	4.5397e+07	3.78972e+07	4.73157e+07	4.50567e+07	94.6	105.4	2.32	4.45	0.932	1.07296	0.957315	-0.101598	0.0189453
High	P0CG73	Polyubiquitin OS=Candida albicans OX=5476 GN=UBI1 PE=1 SV=1	0	50.527	64	6	446	6	1	229	25.7	7.49	789	6	9.54644e+07	4.46966e+07	5.55862e+07	9.83554e+07	4.52603e+07	5.15763e+07	8.69936e+07	4.81941e+07	5.40683e+07	4.79496e+07	5.32376e+07	5.79562e+07	4.41619e+07	6.19256e+07	5.81507e+07	4.6399e+07	5.53311e+07	5.38287e+07	108.5	91.5	4.55	6.52	1.142	0.875657	0.957315	0.191563	0.0189453
High	Q5AA33	Predicted GPI-anchored protein 45 OS=Candida albicans (strain SC5314 / ATCC MYA-2876) OX=237561 GN=PGA45 PE=1 SV=2	0	25.389	10	3	43	3	1	463	49	4.5	98.9	3	1.51881e+06	827068	1.05798e+06	1.57808e+06	931863	1.05741e+06	1.75386e+06	877066	1.04241e+06	1.04348e+06	1.12187e+06	1.20735e+06	1.17528e+06	1.16123e+06	1.38161e+06	921965	1.09012e+06	1.18882e+06	103.2	96.8	7.97	10.89	1.019	0.981354	1	0.0271541	0
High	Q5AEM8	Presequence translocated-associated motor subunit PAM17, mitochondrial OS=Candida albicans (strain SC5314 / ATCC MYA-2876) OX=237561 GN=PAM17 PE=3 SV=3	0	13.229	15	2	25	2	1	185	21	10.14	47.66	2	567478	245146	367700	653493	319333	354669	607708	300220	391555	306977	411077	394866	331991	475730	406617	332578	482487	411513	105.3	94.7	9.47	10.44	1.098	0.910747	0.957315	0.134878	0.0189453
High	Q5AG86	Probable cytosolic iron-sulfur protein assembly protein 1 OS=Candida albicans (strain SC5314 / ATCC MYA-2876) OX=237561 GN=CIA1 PE=3 SV=2	0.002	7.62	5	2	11	2	1	383	42.7	4.88	16.88	2	343031	167519	177494	286177	145312	178689	293550	142741	208732	201828	241960	238934	210037	295197	225533	189561	118376	92102.2	95.8	104.2	8.71	28.91	0.873	1.14548	0.957315	-0.195946	0.0189453
High	Q5AI37	Probable metalloprotease ARX1 OS=Candida albicans (strain SC5314 / ATCC MYA-2876) OX=237561 GN=ARX1 PE=3 SV=1	0	36.977	19	8	75	8	1	564	62.2	6.92	73.13	8	1.53749e+06	815934	906169	1.40859e+06	867436	1.04765e+06	1.40448e+06	815070	1.20914e+06	1.09214e+06	1.59789e+06	1.21962e+06	1.07424e+06	1.40921e+06	1.18582e+06	802104	1.2716e+06	1.15038e+06	96.4	103.6	12.92	12.24	0.93	1.07527	0.957315	-0.104697	0.0189453
High	P53696	Profilin OS=Candida albicans OX=5476 GN=PFY1 PE=3 SV=1	0	53.262	68	5	136	5	1	126	13.8	5.45	276.68	5	2.28347e+07	1.04993e+07	1.2073e+07	2.23115e+07	9.90487e+06	1.15328e+07	2.14783e+07	9.2975e+06	1.10746e+07	1.2764e+07	1.41323e+07	1.24216e+07	1.27294e+07	1.37299e+07	1.24719e+07	1.20523e+07	1.1642e+07	1.19328e+07	103.9	96.1	7.52	7.15	1.083	0.923361	0.957315	0.115033	0.0189453
High	P78586	Protein ARG5,6, mitochondrial OS=Candida albicans OX=5476 GN=ARG5,6 PE=3 SV=1	0	182.439	39	27	274	27	1	857	95	7.18	477.93	27	1.56348e+07	6.85841e+06	9.07998e+06	1.60817e+07	6.66546e+06	8.58719e+06	1.47123e+07	6.44665e+06	8.18053e+06	9.2869e+06	1.16136e+07	1.07219e+07	8.95905e+06	1.14575e+07	1.03335e+07	8.95698e+06	1.10869e+07	9.82622e+06	97.2	102.8	6.61	2.89	0.928	1.07759	0.957315	-0.107803	0.0189453
High	Q59PE7	Protein BCP1 OS=Candida albicans (strain SC5314 / ATCC MYA-2876) OX=237561 GN=BCP1 PE=3 SV=1	0	11.625	6	2	18	2	1	321	37.4	4.77	27.95	2	494885	212791	411733	503181	223190	352206	486403	165121	384543	187771	503577	580380	352130	548838	548161	384580	574078	534913	79.7	120.3	20.72	24.91	0.732	1.36612	0.406777	-0.450084	0.390643
High	Q5AP65	Protein FMP52, mitochondrial OS=Candida albicans (strain SC5314 / ATCC MYA-2876) OX=237561 GN=FMP52 PE=3 SV=1	0	68.676	51	10	111	10	1	229	24.3	8.98	214.67	10	5.38659e+06	3.42721e+06	4.65645e+06	6.0532e+06	2.70576e+06	4.42145e+06	5.8215e+06	3.5599e+06	4.62059e+06	5.17501e+06	6.73018e+06	5.73939e+06	4.745e+06	7.07367e+06	5.81311e+06	5.06903e+06	7.27996e+06	5.56761e+06	89.5	110.5	14.1	9.41	0.845	1.18343	0.929732	-0.242977	0.0316421
High	P43057	Protein kinase C-like 1 OS=Candida albicans OX=5476 GN=PKC1 PE=3 SV=1	0	29.9	7	5	31	5	1	1097	125.2	7.42	19.12	5	551369	363098	373285	569020	312895	375143	500379	302933	328153	257927	355139	281773	246841	304103	308053	256083	359093	278301	117.6	82.4	9.71	8.74	1.372	0.728863	0.515968	0.45628	0.287377
High	Q5A2V2	Protein RMD9, mitochondrial OS=Candida albicans (strain SC5314 / ATCC MYA-2876) OX=237561 GN=RMD9 PE=3 SV=1	0	72.25	23	11	107	11	1	613	70.2	7.17	141.64	11	3.00872e+06	1.29814e+06	1.27784e+06	3.4182e+06	1.48697e+06	1.30371e+06	3.1434e+06	1.35869e+06	1.18595e+06	2.02932e+06	2.11525e+06	1.9993e+06	1.91574e+06	1.99421e+06	1.98016e+06	2.06886e+06	1.93694e+06	2.17861e+06	98.2	101.8	19.41	8.44	0.876	1.14155	0.957315	-0.190997	0.0189453
High	Q5ABP8	Protein ROT1 OS=Candida albicans (strain SC5314 / ATCC MYA-2876) OX=237561 GN=ROT1 PE=3 SV=1	0	18.235	17	4	20	4	1	260	29.9	7.8	15.27	4	932117	430860	517800	848187	379999	545825	795067	382818	535351	649863	625343	723991	614005	682838	695266	649316	622773	703255	90.6	109.4	6.45	8.27	0.879	1.13766	0.957315	-0.186065	0.0189453
High	Q5A744	Protein SDS23 OS=Candida albicans (strain SC5314 / ATCC MYA-2876) OX=237561 GN=SDS24 PE=2 SV=2	0	58.764	26	11	87	11	1	628	67.5	8.44	103.67	11	3.35079e+06	1.4792e+06	1.99856e+06	3.55089e+06	1.42059e+06	1.86378e+06	3.0341e+06	1.32032e+06	1.84153e+06	2.07637e+06	2.34785e+06	1.78075e+06	2.12062e+06	1.80691e+06	1.76026e+06	2.0526e+06	1.73412e+06	1.60793e+06	110	90	7.48	15.57	1.01	0.990099	0.998347	0.0143553	0.000718459
High	Q9C0L9	Protein SEY1 OS=Candida albicans (strain SC5314 / ATCC MYA-2876) OX=237561 GN=SEY1 PE=1 SV=2	0	40.613	10	6	50	6	1	790	90.2	5.12	53.84	6	1.32996e+06	565375	701601	1.32479e+06	545463	701424	1.39058e+06	431595	583968	668800	683065	685316	473847	661811	641429	613705	779816	527476	108.7	91.3	15.1	11.92	1.219	0.820345	0.932457	0.285698	0.0303711
High	Q5A4M8	Protein SUR7 OS=Candida albicans (strain SC5314 / ATCC MYA-2876) OX=237561 GN=SUR7 PE=1 SV=1	0	71.473	33	6	105	6	1	270	29.9	7.69	249.57	6	1.08605e+07	4.52733e+06	6.08264e+06	1.01692e+07	4.39602e+06	5.91182e+06	9.38937e+06	4.27442e+06	5.52677e+06	4.79739e+06	6.23867e+06	5.14261e+06	4.90834e+06	5.89562e+06	4.50738e+06	4.70592e+06	5.84671e+06	4.86049e+06	111.5	88.5	6.58	7.14	1.123	0.890472	0.957315	0.167358	0.0189453
High	Q5AEF2	Protein transport protein SEC13 OS=Candida albicans (strain SC5314 / ATCC MYA-2876) OX=237561 GN=SEC13 PE=1 SV=2	0	81.687	42	13	148	13	1	298	33	5.62	292.85	13	7.23171e+06	3.43216e+06	4.29327e+06	7.27915e+06	3.19086e+06	4.31676e+06	6.99749e+06	3.34996e+06	4.4302e+06	4.58755e+06	5.36336e+06	5.14503e+06	4.46432e+06	5.14953e+06	5.07733e+06	4.29308e+06	5.23339e+06	4.80806e+06	99.3	100.7	4.83	2.03	1.006	0.994036	0.997014	0.00863031	0.0012988
High	Q5A455	Protein transport protein SEC23 OS=Candida albicans (strain SC5314 / ATCC MYA-2876) OX=237561 GN=SEC23 PE=3 SV=2	0	94.47	19	12	152	12	1	762	85.6	5.71	262.68	12	6.11316e+06	2.56999e+06	3.53288e+06	6.12044e+06	2.44267e+06	3.34201e+06	5.45126e+06	2.41664e+06	2.915e+06	2.81648e+06	3.53078e+06	2.86035e+06	2.70614e+06	3.40293e+06	2.85444e+06	2.70255e+06	3.21953e+06	2.75742e+06	111.4	88.6	8.26	5.24	1.267	0.789266	0.830037	0.341417	0.0809027
High	Q5AQ76	Protein transport protein SEC24 OS=Candida albicans (strain SC5314 / ATCC MYA-2876) OX=237561 GN=SEC24 PE=3 SV=2	0	191.14	36	24	337	24	1	928	102	5.4	521.32	24	1.18731e+07	5.04312e+06	6.33547e+06	1.13434e+07	4.89126e+06	5.74318e+06	9.89445e+06	4.63329e+06	5.71047e+06	5.87052e+06	6.75286e+06	5.66482e+06	5.88129e+06	6.67419e+06	5.73179e+06	5.82401e+06	6.28655e+06	5.4004e+06	104.9	95.1	7.27	6.5	1.195	0.83682	0.957315	0.257011	0.0189453
High	Q5AAU3	Protein transport protein SEC31 OS=Candida albicans (strain SC5314 / ATCC MYA-2876) OX=237561 GN=PGA63 PE=3 SV=2	0	266.059	47	41	435	41	1	1265	136.2	6.77	686.7	41	1.49292e+07	6.80538e+06	9.49181e+06	1.51396e+07	6.7863e+06	8.7141e+06	1.37274e+07	6.2235e+06	9.10285e+06	1.03236e+07	1.1525e+07	1.16253e+07	9.9449e+06	1.20431e+07	1.1758e+07	1.03e+07	1.11189e+07	1.09868e+07	94.3	105.7	6.08	3.43	0.931	1.07411	0.957315	-0.103147	0.0189453
High	Q9P8E3	Protein transport protein SEC61 subunit alpha OS=Candida albicans (strain SC5314 / ATCC MYA-2876) OX=237561 GN=SEC61 PE=3 SV=2	0	24.89	10	4	37	4	1	479	52.5	8.95	86.16	4	2.4393e+06	948696	1.18751e+06	2.43022e+06	963983	1.15594e+06	2.33543e+06	889325	1.15018e+06	1.53542e+06	1.42551e+06	1.24738e+06	1.32576e+06	1.41939e+06	1.06577e+06	1.3996e+06	881031	799642	101.3	98.7	12.6	23.73	1.103	0.906618	0.957315	0.141433	0.0189453
High	Q59YF0	Protein transport protein SSO2 OS=Candida albicans (strain SC5314 / ATCC MYA-2876) OX=237561 GN=SSO2 PE=3 SV=1	0	78.744	38	8	145	8	1	295	34.3	5.36	209.88	8	6.48511e+06	3.10221e+06	4.03782e+06	6.47064e+06	3.15721e+06	3.80181e+06	5.84069e+06	2.83927e+06	3.61166e+06	3.9184e+06	4.33271e+06	3.75636e+06	3.88699e+06	4.05028e+06	3.91837e+06	3.64779e+06	3.80014e+06	3.76575e+06	104.9	95.1	3.02	6.05	1.108	0.902527	0.957315	0.147958	0.0189453
High	Q96WL3	Protein URE2 OS=Candida albicans (strain SC5314 / ATCC MYA-2876) OX=237561 GN=URE2 PE=3 SV=1	0	35.025	21	5	55	5	1	344	39.1	5.94	67.53	5	1.52479e+06	320114	731457	1.37118e+06	526233	724609	1.2127e+06	498526	642461	875663	938520	835425	874937	931654	732026	870501	843285	778366	96.4	103.6	21.34	9.79	0.982	1.01833	0.966465	-0.0262051	0.0148138
High	Q9P840	Protein YAE1 OS=Candida albicans (strain SC5314 / ATCC MYA-2876) OX=237561 GN=YAE1 PE=3 SV=1	0	31.978	29	5	43	5	1	180	20.2	4.5	23.65	5	1.11568e+06	669733	808283	998883	679653	795454	1.04261e+06	712049	822971	570912	752860	796096	569918	737092	698783	544592	680717	762734	114	86	13.01	9.07	1.175	0.851064	0.957315	0.232661	0.0189453
High	P83775	Putative NADPH-dependent methylglyoxal reductase GRP2 OS=Candida albicans (strain SC5314 / ATCC MYA-2876) OX=237561 GN=GRP2 PE=1 SV=2	0	151.293	62	18	346	18	1	341	37.6	6.44	690.14	18	3.65672e+07	1.64103e+07	2.42994e+07	3.72998e+07	1.5692e+07	2.36678e+07	3.30111e+07	1.60061e+07	2.30974e+07	2.12857e+07	2.55699e+07	2.20671e+07	1.9956e+07	2.38187e+07	2.11361e+07	1.97011e+07	2.32047e+07	2.00341e+07	105.8	94.2	8.36	4.08	1.14	0.877193	0.957315	0.189034	0.0189453
High	P83779	Pyruvate decarboxylase OS=Candida albicans (strain SC5314 / ATCC MYA-2876) OX=237561 GN=PDC11 PE=1 SV=2	0	460.768	61	24	1615	24	1	567	62.4	5.58	2731.22	24	6.5444e+08	2.92375e+08	3.59133e+08	6.30917e+08	2.85531e+08	3.38467e+08	5.80137e+08	2.66557e+08	3.07473e+08	4.00253e+08	4.54207e+08	3.99149e+08	3.81405e+08	4.16687e+08	3.90663e+08	3.90338e+08	3.85449e+08	3.57883e+08	100.4	99.6	6.44	6.58	1.014	0.986193	0.998498	0.0200577	0.000652823
High	P46614	Pyruvate kinase OS=Candida albicans (strain SC5314 / ATCC MYA-2876) OX=237561 GN=CDC19 PE=1 SV=3	0	452.998	71	28	1088	28	1	504	55.4	6.99	2389.43	28	2.62868e+08	1.16446e+08	1.42932e+08	2.576e+08	1.16585e+08	1.35244e+08	2.34876e+08	1.06927e+08	1.31021e+08	1.406e+08	1.54121e+08	1.37968e+08	1.4178e+08	1.46154e+08	1.36487e+08	1.35131e+08	1.38366e+08	1.30454e+08	107	93	6.02	6.57	1.112	0.899281	0.957315	0.153157	0.0189453
High	Q5AL49	Rab guanine nucleotide exchange factor SEC2 OS=Candida albicans (strain SC5314 / ATCC MYA-2876) OX=237561 GN=SEC2 PE=1 SV=2	0	28.627	14	6	43	6	1	751	85.3	5.59	13.34	6	498001	349961	378845	517474	248924	421371	467139	304216	383194	275696	466869	366355	316930	370087	337039	280979	349976	337351	109.3	90.7	14.86	10.25	1.173	0.852515	0.957315	0.230203	0.0189453
High	O93831	Rab proteins geranylgeranyltransferase component A OS=Candida albicans OX=5476 GN=MRS6 PE=3 SV=1	0	16.712	8	5	28	5	1	640	72.2	4.81	8.4	5	826519	267796	399980	864978	273406	400702	890095	271283	331140	545603	698562	530694	545062	622572	514221	510689	414117	462643	86.5	113.5	22.32	13.68	0.879	1.13766	0.957315	-0.186065	0.0189453
High	P0CY32	Ras-like protein 1 OS=Candida albicans OX=5476 GN=RAS1 PE=3 SV=1	0	73.384	48	9	134	9	1	290	32.4	4.67	218.49	9	7.01075e+06	3.17916e+06	3.87985e+06	7.35436e+06	3.34704e+06	4.22855e+06	6.49326e+06	2.91984e+06	3.89685e+06	3.91096e+06	4.41499e+06	4.5795e+06	3.97577e+06	4.3199e+06	4.40194e+06	3.78901e+06	4.15423e+06	4.02842e+06	104.7	95.3	6.18	4.09	1.149	0.870322	0.957315	0.200379	0.0189453
High	P52498	Ras-related protein RSR1 OS=Candida albicans OX=5476 GN=RSR1 PE=3 SV=1	0	44.44	31	7	73	7	1	248	27.6	5.21	137.96	7	4.94416e+06	2.19173e+06	3.64055e+06	4.69703e+06	2.09583e+06	3.24712e+06	5.05777e+06	2.15839e+06	3.59562e+06	2.59976e+06	3.21998e+06	3.31887e+06	2.35069e+06	3.43603e+06	2.96312e+06	2.56722e+06	3.32513e+06	3.07357e+06	106	94	13.66	7.06	1.168	0.856164	0.957315	0.22404	0.0189453
High	P0CY31	Ras-related protein SEC4 OS=Candida albicans (strain SC5314 / ATCC MYA-2876) OX=237561 GN=SEC4 PE=1 SV=1	0	14.276	10	2	50	2	1	210	23.1	5.47	110.27	2	3.5434e+06	1.50499e+06	1.94131e+06	3.84578e+06	1.42379e+06	1.8566e+06	3.41326e+06	1.39483e+06	1.87424e+06	2.05616e+06	2.49029e+06	2.32298e+06	2.15285e+06	2494038	2.25484e+06	2.02249e+06	2.65704e+06	2.24128e+06	96.4	103.6	10.16	4.43	0.972	1.02881	0.959641	-0.0409718	0.0178913
High	Q5AFE4	Regulator of cytoskeleton and endocytosis RVS161 OS=Candida albicans (strain SC5314 / ATCC MYA-2876) OX=237561 GN=RVS161 PE=1 SV=2	0	33.065	31	7	50	7	1	264	30.1	7.14	44.13	7	2.21834e+06	971913	1.34582e+06	2.24414e+06	969838	1.24833e+06	1.92638e+06	988207	1.46754e+06	1.19484e+06	1.46336e+06	1.26971e+06	1.04954e+06	1.39017e+06	1.2485e+06	1.23984e+06	1.29973e+06	1.17318e+06	106.3	93.7	8.24	5.55	1.197	0.835422	0.957315	0.259423	0.0189453
High	Q59LF3	Regulator of cytoskeleton and endocytosis RVS167 OS=Candida albicans (strain SC5314 / ATCC MYA-2876) OX=237561 GN=RVS167 PE=3 SV=2	0	20.281	14	4	32	4	1	440	49.2	6.02	54.98	4	1.26588e+06	704817	839938	1.35517e+06	656714	799049	1.15091e+06	667425	762690	656892	886669	727916	638214	744388	677875	618366	837014	712836	112.8	87.2	4.07	6.83	1.258	0.794913	0.840942	0.331132	0.0752339
High	Q59ZX3	Repressed by EFG1 protein 1 OS=Candida albicans (strain SC5314 / ATCC MYA-2876) OX=237561 GN=RBE1 PE=1 SV=1	0	22.04	13	2	16	2	1	271	29.1	5.08	16.1	2	1.91879e+06	589273	843001	2.11827e+06	621653	838602	2.09509e+06	646398	822082	748706	1.034e+06	1.01386e+06	726359	975907	824045	767273	866029	791173	106.7	93.3	24.84	7.45	1.184	0.844595	0.957315	0.243669	0.0189453
High	C4YKB8	Respiratory growth induced protein 1 OS=Candida albicans (strain WO-1) OX=294748 GN=RGI1 PE=3 SV=1	0	121.959	68	13	270	13	1	201	23.6	5.82	410.16	13	1.9242e+07	1.42229e+07	1.07246e+07	1.76821e+07	1.3006e+07	1.48302e+07	1.86548e+07	1.46634e+07	1.40345e+07	1.16237e+07	1.43542e+07	1.32346e+07	1.17731e+07	1.42118e+07	1.19086e+07	1.18389e+07	1.41429e+07	1.24173e+07	111.8	88.2	21.03	3.74	0.963	1.03842	0.957315	-0.0543923	0.0189453
High	Q5AKB1	Ribonuclease T2-like 1-B OS=Candida albicans (strain SC5314 / ATCC MYA-2876) OX=237561 GN=RNY1-B PE=3 SV=1	0	9.403	5	2	2	2	1	413	45.7	6.51	4.21	2	168922	87522.9	103903	150196	87389.9	123015	117921	95207.4	105736		98741		80350.5			85495.8			113.4	86.6	14.1	4.1	1.292	0.773994	0.755292	0.369606	0.121885
High	Q5AJ92	Ribose-5-phosphate isomerase OS=Candida albicans (strain SC5314 / ATCC MYA-2876) OX=237561 GN=RKI1 PE=3 SV=2	0	35.455	28	6	56	6	1	240	26	5.82	106.34	6	2.43139e+06	1.07684e+06	1.4132e+06	2.58157e+06	1.11735e+06	1.39912e+06	2.25562e+06	1.10518e+06	1.32443e+06	1.13558e+06	1.54039e+06	1.53898e+06	1.17882e+06	1.46779e+06	1.47344e+06	1.17907e+06	1.55649e+06	1.38978e+06	105	95	4.92	6.71	1.139	0.877963	0.957315	0.187768	0.0189453
High	P46585	Ribose-phosphate pyrophosphokinase 1 OS=Candida albicans OX=5476 GN=PRS1 PE=3 SV=1	0	15.052	10	3	25	3	1	321	35.3	6.79	45.36	3	807678	503923	502455	893992	476722	549013	829170	462003	494403	583413	771478	639364	537578	690065	684462	573087	598914	599357	97.6	102.4	7.89	6.5	0.944	1.05932	0.957315	-0.0831412	0.0189453
High	Q9P8P7	Ribosomal RNA small subunit methyltransferase NEP1 OS=Candida albicans OX=5476 GN=NEP1 PE=3 SV=1	0	8.889	12	2	6	2	1	267	29.5	8.43	2.94	2	228002		56614.1	221819	19856.1	45781.7	192530	21205.8	78161.6	53334.7	50474.5	59939	40026.4	72601	62115.2	38748.9	59530.7	58330.2	113.1	86.9	60.23	15.41	1.413	0.707714	0.416144	0.498761	0.380756
High	Q59VP7	Ribosome biogenesis protein ERB1 OS=Candida albicans (strain SC5314 / ATCC MYA-2876) OX=237561 GN=ERB1 PE=3 SV=2	0	34.169	10	8	46	8	1	849	97.3	4.74	53.58	8	910849	407414	448936	913785	385479	460827	843862	397256	386151	552314	717984	548005	501712	709969	688057	436566	549157	641622	95.8	104.2	10.41	12.23	0.808	1.23762	0.784571	-0.307573	0.105368
High	Q5A2T0	Ribosome biogenesis protein NSA1 OS=Candida albicans (strain SC5314 / ATCC MYA-2876) OX=237561 GN=NSA1 PE=3 SV=1	0	19.005	8	3	16	3	1	406	45.9	5.69	8.54	3	243804	148359	147041	156293	135682	94834.2	269104	127845	152004	129273	173760	213652	139781	212521	221623	121905	249331	218600	95	105	21.55	21.21	0.955	1.04712	0.957315	-0.0664274	0.0189453
High	Q5APF0	Ribosome biogenesis protein YTM1 OS=Candida albicans (strain SC5314 / ATCC MYA-2876) OX=237561 GN=YTM1 PE=3 SV=1	0	28.243	14	6	38	6	1	466	51.7	6	55.55	6	1.10153e+06	523928	618474	1.00329e+06	467530	663526	965158	426955	583619	696207	998452	834961	704739	933988	884643	632686	876464	911741	89.5	110.5	6.86	9.17	0.836	1.19617	0.894639	-0.258425	0.0483522
High	P87222	Ribosome-associated molecular chaperone SSB1 OS=Candida albicans (strain WO-1) OX=294748 GN=SSB1 PE=3 SV=2	0	371.711	54	31	893	31	1	613	66.4	5.38	1740.86	31	1.97381e+08	9.03799e+07	1.23026e+08	2.0221e+08	8.86288e+07	1.13318e+08	1.83438e+08	9.13551e+07	1.15392e+08	1.32524e+08	1.60635e+08	1.54799e+08	1.31388e+08	1.61542e+08	1.45134e+08	1.30201e+08	1.53851e+08	1.46019e+08	95.1	104.9	3.9	1.55	0.84	1.19048	0.904201	-0.251539	0.0437351
High	Q5AMM4	RNA polymerase II degradation factor 1 OS=Candida albicans (strain SC5314 / ATCC MYA-2876) OX=237561 GN=DEF1 PE=3 SV=2	0	72.236	20	9	111	9	1	738	80.9	4.94	132.68	9	6.58319e+06	3.18438e+06	4.26769e+06	6.7584e+06	3.37332e+06	4.00183e+06	6.30361e+06	3.45162e+06	4.00642e+06	3.47854e+06	4.4713e+06	4.41051e+06	3.67527e+06	4.66316e+06	4.21415e+06	3.2042e+06	4.60499e+06	4.17848e+06	104	96	3.52	6.7	1.081	0.925069	0.957315	0.112367	0.0189453
High	Q5A0W7	RuvB-like helicase 1 OS=Candida albicans (strain SC5314 / ATCC MYA-2876) OX=237561 GN=RVB1 PE=3 SV=1	0	93.895	37	12	137	12	1	458	50	6.01	186.6	12	4.50871e+06	1.98465e+06	2.70607e+06	4.49151e+06	1.99472e+06	2.64216e+06	3.55265e+06	1.94986e+06	2.53697e+06	2.73091e+06	3.04442e+06	2.59548e+06	2.52488e+06	2.91673e+06	2.55062e+06	2.55056e+06	2.93206e+06	2.55762e+06	102.9	97.1	5.95	5.44	0.971	1.02987	0.959641	-0.0424568	0.0178913
High	Q5AGZ9	RuvB-like helicase 2 OS=Candida albicans (strain SC5314 / ATCC MYA-2876) OX=237561 GN=RVB2 PE=3 SV=1	0	110.701	38	15	154	15	1	498	54.5	5.15	209.49	15	7.66149e+06	3.10711e+06	3.49194e+06	7.30545e+06	2.7988e+06	3.56872e+06	6.73108e+06	2.82431e+06	3.37469e+06	4.84412e+06	5.91834e+06	5.39401e+06	4.73805e+06	5.74857e+06	5.17712e+06	4.62289e+06	5.33627e+06	5.12201e+06	87.5	112.5	12.08	1.59	0.903	1.10742	0.957315	-0.147202	0.0189453
High	P43065	Saccharopine dehydrogenase [NAD(+), L-lysine-forming] OS=Candida albicans (strain SC5314 / ATCC MYA-2876) OX=237561 GN=LYS1 PE=3 SV=1	0	112.95	35	17	256	17	1	382	42.4	5.44	435.35	17	1.88887e+07	1.0956e+07	1.38061e+07	1.97012e+07	1.05495e+07	1.23254e+07	1.81935e+07	1.10279e+07	1.2719e+07	1.26759e+07	1.40974e+07	1.36431e+07	1.19634e+07	1.41572e+07	1.39177e+07	1.22031e+07	1.42079e+07	1.31038e+07	104.3	95.7	6.86	2.63	1.131	0.884173	0.957315	0.177599	0.0189453
High	Q59WB3	S-adenosylmethionine permease GAP4 OS=Candida albicans (strain SC5314 / ATCC MYA-2876) OX=237561 GN=GAP4 PE=2 SV=1	0	68.609	20	10	107	10	1	607	66.4	7.46	140.94	10	3.41164e+06	1.64371e+06	2.09744e+06	3.38375e+06	1.74216e+06	2.00022e+06	3.2256e+06	1.60813e+06	1.98338e+06	1.38839e+06	1.39754e+06	1.34984e+06	1.33591e+06	1.46391e+06	1.34057e+06	1.35429e+06	1.3023e+06	1.18785e+06	126	74	2.51	8.2	1.675	0.597015	0.0622431	0.744161	1.20591
High	P46250	SEC14 cytosolic factor OS=Candida albicans (strain SC5314 / ATCC MYA-2876) OX=237561 GN=SEC14 PE=2 SV=1	0	78.131	42	12	147	12	1	301	34.7	6.4	305.11	12	7.68061e+06	3.80282e+06	4.71119e+06	7.57132e+06	3.67968e+06	4.43277e+06	7.04023e+06	3.52025e+06	4.09412e+06	5.16082e+06	5.70506e+06	5.56171e+06	5.05183e+06	5.41396e+06	5.25861e+06	4.99931e+06	5.06607e+06	5.51727e+06	97.6	102.4	2.39	5.2	1	1	0.98792	0	0.00527824
High	Q5AKU5	Secreted beta-glucosidase SIM1 OS=Candida albicans (strain SC5314 / ATCC MYA-2876) OX=237561 GN=SIM1 PE=1 SV=1	0	54.58	25	7	85	7	1	372	39.4	4.87	117.04	7	2.0303e+06	933268	902749	1.82195e+06	834318	813715	1.87703e+06	875871	1.08716e+06	2.05167e+06	2.31633e+06	2.93088e+06	1.86341e+06	2.47177e+06	2.90537e+06	2.10649e+06	2.37041e+06	2.83767e+06	70.1	129.9	12.87	14.08	0.652	1.53374	0.135588	-0.617056	0.86778
High	Q59VX8	Septation protein 7 OS=Candida albicans (strain SC5314 / ATCC MYA-2876) OX=237561 GN=SEP7 PE=1 SV=1	0	115.691	31	16	164	16	1	670	75.8	6.02	230.51	16	6.60369e+06	2.82564e+06	4.18682e+06	6.22323e+06	2.99657e+06	4.03132e+06	6.08958e+06	2.96339e+06	3.8025e+06	3.53314e+06	3.77978e+06	3.56198e+06	3.67216e+06	3.70999e+06	3.54854e+06	3.32313e+06	3.42614e+06	3.50165e+06	110.9	89.1	5.86	6.47	1.158	0.863558	0.957315	0.211635	0.0189453
High	G1UB61	Septin CDC11 OS=Candida albicans (strain SC5314 / ATCC MYA-2876) OX=237561 GN=CDC11 PE=1 SV=1	0	92.285	57	16	161	16	1	402	46.7	5.07	130.07	16	3.61639e+06	1.69445e+06	2.42676e+06	3.74546e+06	1.5758e+06	2.50763e+06	3.25836e+06	1.7966e+06	2.62155e+06	2.81265e+06	2.66558e+06	3.18445e+06	2.79535e+06	2.57554e+06	2.90259e+06	2.80833e+06	2.54053e+06	2.90056e+06	91.4	108.6	10.93	11.1	0.959	1.04275	0.957315	-0.0603973	0.0189453
High	O13426	Serine hydroxymethyltransferase, cytosolic OS=Candida albicans (strain SC5314 / ATCC MYA-2876) OX=237561 GN=SHM2 PE=1 SV=4	0	190.205	51	27	452	26	1	470	52	7.2	863.46	27	7.98486e+07	4.33041e+07	4.97838e+07	7.86132e+07	3.99844e+07	4.77222e+07	7.51962e+07	4.01388e+07	4.84602e+07	5.43388e+07	6.88491e+07	6.51679e+07	5.39391e+07	6.61415e+07	6.43648e+07	5.15115e+07	6.11207e+07	6.3173e+07	94.3	105.7	3.21	4.31	0.892	1.12108	0.957315	-0.164884	0.0189453
High	O13425	Serine hydroxymethyltransferase, mitochondrial OS=Candida albicans OX=5476 GN=SHM1 PE=3 SV=1	0	142.032	44	22	272	21	1	493	54.5	8.97	462.29	22	1.72101e+07	8.25329e+06	1.24816e+07	1.67129e+07	7.96269e+06	1.16465e+07	1.61413e+07	7.373e+06	1.19931e+07	1.02794e+07	1.20834e+07	1.21002e+07	1.00627e+07	1.20403e+07	1.16554e+07	9.87374e+06	1.16937e+07	1.1409e+07	102.2	97.8	10.81	2.52	1.01	0.990099	0.998347	0.0143553	0.000718459
High	Q5AP53	Serine/threonine-protein kinase CBK1 OS=Candida albicans (strain SC5314 / ATCC MYA-2876) OX=237561 GN=CBK1 PE=1 SV=2	0	18.192	9	5	9	5	1	732	84.4	6.4	12.53	5	412416	175748	261195	467872	215580	235942	343131	183897	158372	211810	248864	264854	210097	337973	184699	204128	249368	249382	107.4	92.6	14.33	14.16	1.113	0.898473	0.957315	0.154454	0.0189453
High	P0CY24	Serine/threonine-protein kinase CST20 OS=Candida albicans (strain SC5314 / ATCC MYA-2876) OX=237561 GN=CST20 PE=3 SV=1	0	31.526	16	9	48	9	1	1228	132.7	7.06	19.8	9	750849	241784	315606	576450	185338	323639	450177	256703	332245	353306	322725	313022	319024	380648	345834	291582	340553	368346	102.2	97.8	18.61	8.92	1.084	0.922509	0.957315	0.116365	0.0189453
High	Q9HGT6	Serine--tRNA ligase, cytoplasmic OS=Candida albicans (strain SC5314 / ATCC MYA-2876) OX=237561 GN=SES1 PE=1 SV=1	0	214.925	61	26	378	26	1	462	53	5.73	661.33	26	2.65943e+07	1.34549e+07	1.66143e+07	2.79495e+07	1.28749e+07	1.57311e+07	2.49509e+07	1.29828e+07	1.53295e+07	1.6072e+07	1.98924e+07	1.84688e+07	1.68577e+07	1.97476e+07	1.80994e+07	1.62349e+07	1.86155e+07	1.77445e+07	99.8	100.2	1.37	1.86	0.98	1.02041	0.965257	-0.0291463	0.0153573
High	B9WKT4	Signal peptidase complex catalytic subunit SEC11 OS=Candida dubliniensis (strain CD36 / ATCC MYA-646 / CBS 7987 / NCPF 3949 / NRRL Y-17841) OX=573826 GN=SEC11 PE=3 SV=1	0	15.749	16	2	36	2	1	166	18.8	8.84	44.62	2	3.53119e+06	2.30636e+06	2.80973e+06	3.91605e+06	1.90287e+06	2.58156e+06	3.90507e+06	2.01675e+06	2.47777e+06	2.6019e+06	2.86949e+06	2.42124e+06	2.47382e+06	2.71423e+06	2.50535e+06	2.29462e+06	2.97002e+06	2.48972e+06	105	95	8.17	6.34	1.046	0.956023	0.974932	0.0648829	0.0110258
High	O42816	Signal recognition particle 54 kDa protein homolog OS=Candida albicans OX=5476 GN=SRP54 PE=2 SV=1	0	17.642	12	4	13	4	1	556	60.7	9.13	11.65	4	577465	308641	214779	562351	291306	203658	320654	305268	210668	355512	415297	377048	352481	382801	206047	355871	221780	197505	101.7	98.3	27.18	26.88	1.086	0.92081	0.957315	0.119024	0.0189453
High	O14415	Signal recognition particle SEC65 subunit OS=Candida albicans OX=5476 GN=SEC65 PE=3 SV=1	0	13.687	14	3	15	3	1	275	31.1	7.53	13.01	3	182529	139525	321465	170512	123411	196355	155344	213852	286307	232092	238328	253734	217569	222317	266436	287503	279706	185747	87	113	44.45	15.98	1.187	0.84246	0.957315	0.24732	0.0189453
High	Q59S78	Small COPII coat GTPase SAR1 OS=Candida albicans (strain SC5314 / ATCC MYA-2876) OX=237561 GN=SAR1 PE=3 SV=2	0	90.716	67	10	185	10	1	190	21.5	5.59	420.62	10	1.75111e+07	6.93515e+06	9.50327e+06	1.77272e+07	6.69499e+06	8.93743e+06	1.6229e+07	6.41747e+06	8.26244e+06	1.01912e+07	1.17127e+07	1.10505e+07	1.03414e+07	1.15483e+07	1.08838e+07	9.81261e+06	1.01537e+07	1.01278e+07	97.4	102.6	11.22	4.25	1.074	0.931099	0.957315	0.102994	0.0189453
High	Q5AHH4	Small heat shock protein 21 OS=Candida albicans (strain SC5314 / ATCC MYA-2876) OX=237561 GN=HSP21 PE=1 SV=1	0	43.148	40	8	134	8	1	189	21.5	5.35	221.64	8	2.25997e+07	1.112e+07	1.31679e+07	2.19913e+07	1.15857e+07	1.33569e+07	1.87318e+07	1.08328e+07	1.25781e+07	1.24217e+07	2.66397e+07	2.2216e+07	1.14232e+07	2.57283e+07	1.92538e+07	1.11037e+07	2.35807e+07	2.07319e+07	82.8	117.2	4.66	25.72	0.791	1.26422	0.670314	-0.33825	0.173722
High	C4YQD9	S-methyl-5'-thioadenosine phosphorylase OS=Candida albicans (strain WO-1) OX=294748 GN=MEU1 PE=3 SV=1	0	29.517	23	6	37	6	1	344	37.5	7.62	45.75	6	1.78854e+06	871534	1.10988e+06	1.71314e+06	898607	1.05762e+06	1.61688e+06	874973	1.05934e+06	1.00607e+06	1.11107e+06	1.22387e+06	982779	1.18444e+06	1.12016e+06	972311	839553	1.0842e+06	105.3	94.7	2.84	9.9	1.065	0.938967	0.959641	0.0908534	0.0178913
High	P87219	Sorbose reductase SOU1 OS=Candida albicans (strain SC5314 / ATCC MYA-2876) OX=237561 GN=SOU1 PE=1 SV=1	0	37.128	20	4	53	4	1	281	30	5.3	136.43	4	1.43291e+06	515934	876827	1.40634e+06	546283	835312	1.2735e+06	485607	808304	1.47753e+06	1.57728e+06	1.58432e+06	1.39572e+06	1.73417e+06	1.39874e+06	1.3076e+06	1.44776e+06	1.40897e+06	78.2	121.8	13.77	5.36	0.576	1.73611	0.0180988	-0.795859	1.74235
High	Q5APD4	Sphingolipid C9-methyltransferase OS=Candida albicans (strain SC5314 / ATCC MYA-2876) OX=237561 GN=MTS1 PE=1 SV=1	0	90.436	29	14	166	14	1	513	58.7	6.92	255.43	14	7.95021e+06	3.82835e+06	4.15946e+06	7.52668e+06	3.80165e+06	4.0367e+06	7.39556e+06	3.69577e+06	4.0724e+06	3.95226e+06	4.90626e+06	4.00952e+06	4.04716e+06	4.89152e+06	4.0351e+06	3.7638e+06	4.81682e+06	3.84134e+06	109.4	90.6	6.48	6.49	1.189	0.841043	0.957315	0.249749	0.0189453
High	Q92206	Squalene monooxygenase OS=Candida albicans (strain SC5314 / ATCC MYA-2876) OX=237561 GN=ERG1 PE=1 SV=1	0	143.087	46	21	247	21	1	496	55.3	8.73	332.34	21	5.16511e+07	2.68001e+07	3.06791e+07	5.16653e+07	2.53528e+07	3.01104e+07	4.69946e+07	2.59407e+07	3.19436e+07	2.93415e+07	3.19089e+07	2.58708e+07	2.7028e+07	3.4144e+07	2.52213e+07	2.82936e+07	3.12716e+07	2.50388e+07	108	92	3.65	9.87	1.22	0.819672	0.932457	0.286881	0.0303711
High	P78589	Squalene synthase OS=Candida albicans OX=5476 GN=ERG9 PE=3 SV=1	0	66.056	30	13	101	13	1	448	51.1	7.02	117.09	13	5.54868e+06	2.19467e+06	2.65915e+06	5.65812e+06	2.20706e+06	2.79122e+06	5.32059e+06	2.36424e+06	2.82986e+06	2.33274e+06	3.10068e+06	2.49005e+06	2.30471e+06	2.93599e+06	2.36757e+06	2.29859e+06	2.53521e+06	2.13747e+06	113.5	86.5	10.97	7.6	1.339	0.746826	0.598458	0.421156	0.222966
High	O74198	Sterol 24-C-methyltransferase OS=Candida albicans (strain SC5314 / ATCC MYA-2876) OX=237561 GN=ERG6 PE=3 SV=2	0	101.608	43	13	161	13	1	376	43	6.11	340.78	13	1.15568e+07	4.71053e+06	5.87617e+06	1.06691e+07	4.68451e+06	5.60513e+06	1.02762e+07	4.70293e+06	5.02917e+06	7.24545e+06	7.53338e+06	7.59577e+06	6.75763e+06	7.30224e+06	7.07672e+06	6.61524e+06	7.00332e+06	6.67636e+06	95.7	104.3	9.13	5.29	0.88	1.13636	0.957315	-0.184425	0.0189453
High	Q59X49	Stress protein DDR48 OS=Candida albicans (strain SC5314 / ATCC MYA-2876) OX=237561 GN=DDR48 PE=1 SV=1	0	462.905	83	24	745	24	1	212	22.6	4.61	1374.49	24	2.23562e+08	1.17343e+08	1.45791e+08	2.31432e+08	1.14396e+08	1.48513e+08	2.17221e+08	1.10862e+08	1.51008e+08	1.08918e+08	1.43268e+08	1.62019e+08	1.06614e+08	1.4677e+08	1.55458e+08	1.08651e+08	1.40186e+08	1.50615e+08	108	92	4.89	11.72	1.125	0.888889	0.957315	0.169925	0.0189453
High	Q9Y872	Sulfate adenylyltransferase OS=Candida albicans (strain SC5314 / ATCC MYA-2876) OX=237561 GN=MET3 PE=3 SV=2	0	149.826	50	20	243	20	1	527	58.8	6.4	470.45	20	1.87693e+07	6.54803e+06	9.35848e+06	1.78739e+07	6.25926e+06	8.84289e+06	1.57342e+07	6.23554e+06	8.57817e+06	1.35586e+07	1.24876e+07	1.36277e+07	1.39525e+07	1.12655e+07	1.28838e+07	1.3677e+07	1.05836e+07	1.18372e+07	87.6	112.4	14.12	15.41	0.788	1.26904	0.648415	-0.343732	0.188147
High	O59924	Superoxide dismutase [Cu-Zn] OS=Candida albicans OX=5476 GN=SOD1 PE=3 SV=3	0	48.243	51	5	128	5	1	154	16.1	6.13	185.88	5	1.91825e+07	1.04168e+07	1.10087e+07	2.034e+07	9.61163e+06	1.11924e+07	1.98724e+07	8.23829e+06	1.02085e+07	9.82693e+06	1.20313e+07	1.1945e+07	1.00551e+07	1.1762e+07	1.14593e+07	9.58337e+06	1.12186e+07	1.08607e+07	108.3	91.7	7.57	2.8	1.117	0.895255	0.957315	0.159629	0.0189453
High	O13401	Superoxide dismutase [Mn], mitochondrial OS=Candida albicans OX=5476 GN=SOD2 PE=1 SV=1	0	30.343	21	4	56	4	1	234	26.2	8.73	38.75	4	4.47792e+06	1.90553e+06	2.91282e+06	4.43046e+06	1.94159e+06	2.77214e+06	3.9826e+06	1.84278e+06	2.54843e+06	2.91584e+06	3.36318e+06	3.24635e+06	2.85412e+06	3.55926e+06	3.32329e+06	2.64153e+06	3.10834e+06	2.96262e+06	97.3	102.7	7.83	4.04	0.913	1.09529	0.957315	-0.131313	0.0189453
High	Q5ABA2	Survival factor 1 OS=Candida albicans (strain SC5314 / ATCC MYA-2876) OX=237561 GN=SVF1 PE=3 SV=1	0	82.361	38	12	141	12	1	382	43	5.07	262.03	12	7.10273e+06	3.29961e+06	4.46973e+06	6.62964e+06	3.40433e+06	4.27411e+06	6.28229e+06	3.70346e+06	4.3554e+06	4.76638e+06	4.97998e+06	5.27266e+06	4.44824e+06	5.15397e+06	4.95639e+06	4.46425e+06	5.22445e+06	5.02314e+06	98.1	101.9	5.68	3.91	0.994	1.00604	0.974932	-0.00868224	0.0110258
High	Q5ABV6	SWI5-dependent HO expression protein 3 OS=Candida albicans (strain SC5314 / ATCC MYA-2876) OX=237561 GN=SHE3 PE=3 SV=2	0	12.245	5	2	17	2	1	519	59.2	9.2	24.38	2	304178	132903	168443	371997	138528	180803	343952	128920	166863	246943	218606	207956	225424	177827	196212	219488	174324	198285	98.7	101.3	13.16	17.04	1.069	0.935454	0.959641	0.0962619	0.0178913
High	P47828	T-complex protein 1 subunit theta OS=Candida albicans OX=5476 GN=CCT8 PE=3 SV=2	0	88.526	29	13	131	13	1	540	58.9	7.97	248.76	13	5.16687e+06	2.71115e+06	2.92049e+06	5.44755e+06	2.44797e+06	2.96658e+06	4.98469e+06	2.56926e+06	2.91061e+06	3.26453e+06	4.00173e+06	3.48264e+06	3.10503e+06	3.66806e+06	3.39288e+06	3.05568e+06	3.61332e+06	3.43224e+06	101.1	98.9	4.59	2.7	1.047	0.95511	0.974932	0.0662614	0.0110258
High	P12461	Thymidylate synthase OS=Candida albicans (strain SC5314 / ATCC MYA-2876) OX=237561 GN=TMP1 PE=3 SV=3	0	16.495	10	3	32	3	1	315	36	6.99	26.12	3	442929	243697	328313	452181	224154	319954	508972	221171	341798	354482	373282	333492	323478	386987	352418	292745	395387	330438	96.5	103.5	10.54	6.12	0.977	1.02354	0.960293	-0.0335695	0.0175964
High	Q5ALX3	Transcription elongation factor SPT5 OS=Candida albicans (strain SC5314 / ATCC MYA-2876) OX=237561 GN=SPT5 PE=3 SV=1	0	87.324	23	16	76	16	1	956	105.8	5.16	48.94	16	1.81606e+06	998821	1.21924e+06	2.23456e+06	968319	1.13886e+06	1.64651e+06	1.03733e+06	1.18343e+06	1.53679e+06	1.36948e+06	1.401e+06	1.72937e+06	1.5914e+06	1.38032e+06	1.36425e+06	1.47593e+06	1.25544e+06	97.2	102.8	7.25	13.9	1.084	0.922509	0.957315	0.116365	0.0189453
High	Q3MNT0	Transcription elongation factor SPT6 OS=Candida albicans (strain SC5314 / ATCC MYA-2876) OX=237561 GN=SPT6 PE=3 SV=1	0	57.708	11	12	113	12	1	1401	162	5.24	74.04	12	2.11832e+06	894592	1.15431e+06	2.02608e+06	893283	1.21745e+06	1.87902e+06	905968	1.20276e+06	1.2821e+06	1.65581e+06	1.41235e+06	1.19482e+06	1.63279e+06	1.39387e+06	1.17984e+06	1.64413e+06	1.29158e+06	98.8	101.2	6.12	6.99	0.953	1.04932	0.957315	-0.0694519	0.0189453
High	Q5AJ77	Transcription factor IRO1 OS=Candida albicans (strain SC5314 / ATCC MYA-2876) OX=237561 GN=IRO1 PE=2 SV=1	0	15.724	8	3	22	3	1	596	65.3	4.54	31.55	3	945694	475830	563768	849227	479523	671343	893235	446955	640613	547931	569027	605534	550792	596829	592200	501501	561783	598578	104.8	95.2	9.5	5.54	1.156	0.865052	0.957315	0.209141	0.0189453
High	Q5AAR0	Transcription factor IWS1 OS=Candida albicans (strain SC5314 / ATCC MYA-2876) OX=237561 GN=IWS1 PE=3 SV=2	0	12.924	11	4	23	4	1	400	45.8	8.12	10.2	4	252598	205468	250007	414647	189331	250108	213380	174981	178478	203075	144771	211771	190278	222890	138995	115456	117933	133497	130.8	69.2	20.53	25.84	1.382	0.723589	0.488454	0.466758	0.311176
High	Q00312	Transcription factor RBF1 OS=Candida albicans OX=5476 GN=RBF1 PE=1 SV=1	0	21.606	9	3	37	3	1	527	59.4	8.66	23.28	3	388864	260206	285144	490970	192389	262982	435104	210836	234360	125852	213794	250462	192536	238409	207525	208590	231946	277460	115.1	84.9	9.74	18.25	1.338	0.747384	0.598458	0.420078	0.222966
High	Q5A1E3	Transcriptional regulator CBF1 OS=Candida albicans (strain SC5314 / ATCC MYA-2876) OX=237561 GN=CBF1 PE=1 SV=2	0	30.233	41	7	44	7	1	251	29.1	6.25	44.43	7	984994	451539	639835	997550	490257	704119	922626	506632	739267	961442	1.26271e+06	1.28226e+06	738859	1.5212e+06	1.18497e+06	869365	1.491e+06	1.30038e+06	72.9	127.1	11.06	17.55	0.695	1.43885	0.284735	-0.524915	0.545559
High	Q59PR9	Transcriptional regulator HMO1 OS=Candida albicans (strain SC5314 / ATCC MYA-2876) OX=237561 GN=HMO1 PE=2 SV=1	0	103.301	65	10	173	10	1	223	24.8	9.19	340.11	10	1.88464e+07	7.24508e+06	1.38879e+07	2.01234e+07	7.32202e+06	1.32925e+07	1.81002e+07	7.45924e+06	1.34316e+07	1.0789e+07	1.83817e+07	1.35482e+07	1.13435e+07	1.77865e+07	1.32767e+07	1.06023e+07	1.69678e+07	1.30514e+07	99.4	100.6	17.66	14.65	0.945	1.0582	0.957315	-0.0816138	0.0189453
High	P0CY34	Transcriptional repressor TUP1 OS=Candida albicans (strain SC5314 / ATCC MYA-2876) OX=237561 GN=TUP1 PE=2 SV=1	0	167.323	47	22	316	22	1	512	57.6	6	593.95	22	1.38754e+07	7.25055e+06	9.6312e+06	1.40509e+07	7.04081e+06	8.84706e+06	1.34824e+07	7.21421e+06	9.29285e+06	1.15299e+07	1.44017e+07	1.30055e+07	1.10614e+07	1.37687e+07	1.31161e+07	1.11163e+07	1.31862e+07	1.2645e+07	87.1	112.9	4.93	2.62	0.855	1.16959	0.932457	-0.226004	0.0303711
High	O94039	Transketolase 1 OS=Candida albicans OX=5476 GN=TKT1 PE=3 SV=1	0	299.681	51	26	602	26	1	677	73.7	5.82	1260.88	26	7.05754e+07	3.1512e+07	4.56349e+07	7.01976e+07	3.14223e+07	4.31747e+07	6.42701e+07	3.13226e+07	4.03013e+07	4.83614e+07	5.28285e+07	5.07582e+07	4.75948e+07	5.09509e+07	4.86899e+07	4.59217e+07	4.75397e+07	4.5854e+07	98.1	101.9	5.36	4.93	0.955	1.04712	0.957315	-0.0664274	0.0189453
High	P87163	Translation initiation factor eIF-2B subunit epsilon OS=Candida albicans (strain SC5314 / ATCC MYA-2876) OX=237561 GN=GCD6 PE=3 SV=3	0	33.409	14	8	45	8	1	732	81.9	4.65	23.73	8	2.75877e+06	3.66603e+06	3.25915e+06	3.95678e+06	3.17062e+06	3.32574e+06	4.67379e+06	3.65438e+06	4.13922e+06	3.21751e+06	4.1091e+06	4.25254e+06	3.09146e+06	4.03385e+06	3.78878e+06	2.99238e+06	3.76666e+06	3.48575e+06	102.1	97.9	28.91	6.3	1.034	0.967118	0.991052	0.0482362	0.0039036
High	Q5A860	Translationally-controlled tumor protein homolog OS=Candida albicans (strain SC5314 / ATCC MYA-2876) OX=237561 GN=TMA19 PE=3 SV=1	0	36.064	26	5	85	5	1	167	18.5	4.46	167.4	5	2.10939e+07	1.47022e+07	1.79911e+07	2.29016e+07	1.5246e+07	1.63384e+07	2.04256e+07	1.48293e+07	1.58103e+07	1.66392e+07	2.01042e+07	2.29679e+07	1.60628e+07	2.02105e+07	2.13216e+07	1.63105e+07	1.90041e+07	2.05507e+07	100.6	99.4	14.62	8.75	0.842	1.18765	0.904201	-0.248108	0.0437351
High	Q5AI21	Translocation protein SEC62 OS=Candida albicans (strain SC5314 / ATCC MYA-2876) OX=237561 GN=SEC62 PE=3 SV=1	0	30.039	28	6	46	6	1	293	33.3	9.51	38.38	6	415895	353152	297124	429635	189975	148356	210811	169063	373011	324197	347397	149415	217550	226349	387611	209271	296111	135096	108	92	37.17	33.88	1.221	0.819001	0.932457	0.288063	0.0303711
High	Q9P940	Triosephosphate isomerase OS=Candida albicans (strain SC5314 / ATCC MYA-2876) OX=237561 GN=TPI1 PE=1 SV=3	0	112.901	68	12	308	12	1	248	26.6	6.01	678.56	12	1.16272e+08	5.40563e+07	8.1376e+07	1.14015e+08	5.35774e+07	7.40617e+07	1.09419e+08	5.33522e+07	7.1136e+07	6.52487e+07	7.4703e+07	6.96255e+07	6.34667e+07	7.72494e+07	7.07059e+07	6.32499e+07	6.93751e+07	6.86074e+07	105.6	94.4	6.64	2.5	1.074	0.931099	0.957315	0.102994	0.0189453
High	C4YH95	tRNA (guanine(37)-N1)-methyltransferase OS=Candida albicans (strain WO-1) OX=294748 GN=TRM5 PE=3 SV=1	0.002	7.646	6	2	6	2	1	449	51.8	8.02	2.26	2	127615	94738.8	83529.7	146966	90015.6	91252.9	137636	82147.6	98742.5	95605.5	109799	95943	94476.6	110909	106509	64614.3	116923	94044.7	100.6	99.4	13.71	11.65	1.017	0.983284	0.998701	0.0243197	0.000564583
High	P87066	Tubulin alpha chain OS=Candida albicans OX=5476 GN=TUB1 PE=3 SV=1	0	189.066	48	18	337	18	1	448	49.9	5.06	718.76	18	3.52682e+07	1.69875e+07	2.13786e+07	3.45931e+07	1.67202e+07	2.01614e+07	3.22368e+07	1.66034e+07	1.98755e+07	2.14917e+07	2.13525e+07	2.19986e+07	2.15063e+07	2.11442e+07	2.17634e+07	1.98389e+07	1.94025e+07	2.10609e+07	103.7	96.3	1.23	8.1	1.072	0.932836	0.957315	0.100305	0.0189453
High	P10875	Tubulin beta chain OS=Candida albicans OX=5476 GN=TUB2 PE=3 SV=1	0	123.424	43	15	231	15	1	449	49.9	4.74	291.42	15	1.94052e+07	9.90259e+06	1.02692e+07	1.90002e+07	9.70322e+06	9.94757e+06	1.71939e+07	9.64478e+06	9.65369e+06	1.21604e+07	1.16443e+07	1.22724e+07	1.18392e+07	1.06127e+07	1.18294e+07	1.15205e+07	1.07449e+07	1.13369e+07	103.6	96.4	7.91	10.43	1.032	0.968992	0.995385	0.045443	0.00200911
High	B9W797	Ubiquinone biosynthesis protein COQ4, mitochondrial OS=Candida dubliniensis (strain CD36 / ATCC MYA-646 / CBS 7987 / NCPF 3949 / NRRL Y-17841) OX=573826 GN=COQ4 PE=3 SV=1	0	27.434	14	4	42	4	1	323	37.6	9.52	38.39	4	600035	283570	237314	592770	287301	263038	535287	270266	252466	313861	419511	330933	306100	367746	334970	301977	334289	326559	106.3	93.7	15.58	5.44	1.074	0.931099	0.957315	0.102994	0.0189453
High	P52495	Ubiquitin-activating enzyme E1 1 OS=Candida albicans (strain WO-1) OX=294748 GN=UBA1 PE=3 SV=2	0	236.012	41	30	425	30	1	1021	114.2	5.01	676.82	30	2.00597e+07	9.4611e+06	1.24358e+07	2.04188e+07	9.52503e+06	1.15975e+07	1.97221e+07	8.96899e+06	1.10859e+07	1.15763e+07	1.407e+07	1.24574e+07	1.09316e+07	1.33635e+07	1.25133e+07	1.12222e+07	1.28425e+07	1.21837e+07	102.9	97.1	3.88	2.14	1.073	0.931966	0.957315	0.10165	0.0189453
High	P43102	Ubiquitin-conjugating enzyme E2 4 OS=Candida albicans OX=5476 GN=UBC4 PE=2 SV=1	0	13.339	24	3	31	3	1	147	16.3	7.4	58.25	3	2.21691e+06	1.6899e+06	1.57122e+06	2.40375e+06	1.31922e+06	1.29293e+06	2.06416e+06	1.21845e+06	1351977	1216656	1.11567e+06	1.2739e+06	1048319	1.27318e+06	1257802	1.01021e+06	1.27948e+06	1.16731e+06	114.6	85.4	14.93	7.14	1.356	0.737463	0.543065	0.439357	0.265148
High	O74933	UDP-N-acetylglucosamine pyrophosphorylase OS=Candida albicans OX=5476 GN=UAP1 PE=1 SV=1	0	40.165	22	8	58	8	1	486	54.6	6.28	37.71	8	2.05502e+06	948787	1.29365e+06	2.09594e+06	894482	1.17253e+06	2.00468e+06	810938	1.1786e+06	1.2197e+06	1.23158e+06	967835	1.17497e+06	1.07171e+06	1.37809e+06	1.17984e+06	900279	1.23652e+06	104.2	95.8	7.4	16.5	1.155	0.865801	0.957315	0.207893	0.0189453
High	Q59KI0	UTP--glucose-1-phosphate uridylyltransferase OS=Candida albicans (strain SC5314 / ATCC MYA-2876) OX=237561 GN=UGP1 PE=1 SV=2	0	252.61	56	22	416	22	1	500	55.5	6.73	859.67	22	3.85431e+07	2.01711e+07	2.31779e+07	3.73973e+07	1.91807e+07	2.24792e+07	3.4314e+07	1.9695e+07	2.11291e+07	2.29597e+07	2.61894e+07	2.47826e+07	2.28907e+07	2.58932e+07	2.53545e+07	2.33138e+07	2.54464e+07	2.35497e+07	102.2	97.8	4.18	3.16	1.029	0.971817	0.997014	0.041243	0.0012988
High	P10977	Vacuolar aspartic protease OS=Candida albicans OX=5476 GN=APR1 PE=3 SV=3	0	57.043	22	6	102	6	1	419	45.4	4.83	207.4	6	7.31437e+06	2.19349e+06	3.29322e+06	6.95754e+06	2.00857e+06	3.22085e+06	6.48362e+06	1.8847e+06	3.37701e+06	5.46241e+06	5.18921e+06	7.07187e+06	5.04463e+06	5.4996e+06	5.45236e+06	5.05502e+06	5.14103e+06	6.77277e+06	79.5	120.5	22.95	13.57	0.487	2.05339	0.00049982	-1.03801	3.30119
High	Q59MN0	Vacuolar protein 8 OS=Candida albicans (strain SC5314 / ATCC MYA-2876) OX=237561 GN=VAC8 PE=3 SV=3	0	72.67	23	10	79	10	1	585	63.4	5.07	156.22	10	3.50233e+06	1.51506e+06	1.86988e+06	3.43647e+06	1.4571e+06	1.57612e+06	2.98207e+06	1.51616e+06	1.64589e+06	1.69832e+06	1.97499e+06	1.54423e+06	1.5563e+06	1.85846e+06	1.23091e+06	1.65499e+06	1.80444e+06	1.28557e+06	108.6	91.4	8.51	14.12	1.197	0.835422	0.957315	0.259423	0.0189453
High	C4YG73	Vacuolar protein sorting/targeting protein 10 OS=Candida albicans (strain WO-1) OX=294748 GN=VPS10 PE=3 SV=1	0	57.42	11	12	63	12	1	1586	179.2	5.03	19.3	12	1.52806e+06	634091	747698	1.33084e+06	699972	794615	1.29212e+06	752329	712834	823662	1.01354e+06	842513	804618	968632	913120	810260	884638	818920	100.7	99.3	9.32	4.33	1.06	0.943396	0.962655	0.0840643	0.0165294
High	Q5ABD9	Vacuolar protein sorting-associated protein 27 OS=Candida albicans (strain SC5314 / ATCC MYA-2876) OX=237561 GN=VPS27 PE=3 SV=2	0	19.691	12	6	33	6	1	841	94.9	5.12	38.55	6	1.62155e+06	1.08138e+06	1.18153e+06	1.7957e+06	1.05468e+06	1.26382e+06	1.73811e+06	993285	1.21514e+06	1.21083e+06	1.3737e+06	1.52451e+06	1.12039e+06	1.63485e+06	1.42148e+06	1.17681e+06	1.43463e+06	1.47886e+06	100.7	99.3	9.78	7.75	1.194	0.837521	0.957315	0.255803	0.0189453
High	Q5AG40	Vacuolar protein sorting-associated protein 4 OS=Candida albicans (strain SC5314 / ATCC MYA-2876) OX=237561 GN=VPS4 PE=2 SV=1	0	21.062	9	3	25	3	1	439	48.4	5.64	30.11	3	449145	146765	214413	428002	134001	208877	497785	156853	220123	266201	344636	322332	242948	331570	315515	285349	299617	237359	87.3	112.7	21.82	8.75	0.836	1.19617	0.894639	-0.258425	0.0483522
High	Q5ABD0	Vacuolar-sorting protein SNF7 OS=Candida albicans (strain SC5314 / ATCC MYA-2876) OX=237561 GN=SNF7 PE=3 SV=1	0	38.134	25	5	40	5	1	226	25.9	4.88	86.7	5	555919	478787	440138	464232	469470	490523	574188	410038	533004	456877	656153	732578	496190	602115	716813	472613	698545	780531	96.4	103.6	24.3	16.56	0.881	1.13507	0.957315	-0.182786	0.0189453
High	Q59V93	Very-long-chain 3-oxoacyl-CoA reductase OS=Candida albicans (strain SC5314 / ATCC MYA-2876) OX=237561 GN=CAALFM_CR06070WA PE=3 SV=3	0	29.609	15	4	33	4	1	349	38.3	9.57	46.37	4	1.37308e+06	532132	725898	1.34326e+06	675490	611514	1229019	480272	563796	666892	793345	663766	668418	791947	442592	656908	701886	557252	104.6	95.4	14.41	15.07	1.171	0.853971	0.957315	0.227741	0.0189453
High	P34732	Vesicular-fusion protein SEC18 OS=Candida albicans OX=5476 GN=SEC18 PE=3 SV=2	0	70.262	18	12	96	12	1	794	88.9	7.43	106.41	12	6.38736e+06	2.57241e+06	4.17119e+06	5.47344e+06	2.44573e+06	3.84903e+06	5.52033e+06	2.75545e+06	3.90953e+06	2.84749e+06	3.16824e+06	2.39805e+06	2.77153e+06	2.59115e+06	2.64009e+06	2.61356e+06	2.91855e+06	2.54984e+06	117.6	82.4	11.29	10	1.145	0.873362	0.957315	0.195348	0.0189453
High	Q5AK62	Virulence protein SSD1 OS=Candida albicans (strain SC5314 / ATCC MYA-2876) OX=237561 GN=SSD1 PE=2 SV=2	0	129.029	22	20	209	20	1	1274	141.2	7.36	268.48	20	4.50191e+06	2.22536e+06	3.01772e+06	4.54036e+06	2.17778e+06	2.8859e+06	4.30778e+06	2.14435e+06	2.8158e+06	2.63425e+06	3.03313e+06	2.7954e+06	2.395e+06	2.97113e+06	2.78511e+06	2.42086e+06	2.83376e+06	2.62074e+06	105.5	94.5	4.12	2.31	1.172	0.853242	0.957315	0.228973	0.0189453
High	Q5AJB1	V-type proton ATPase catalytic subunit A OS=Candida albicans (strain SC5314 / ATCC MYA-2876) OX=237561 GN=TFP1 PE=1 SV=2	0	210.138	52	26	381	26	1	617	67.6	5.27	744.62	26	3.06325e+07	1.65318e+07	1.99665e+07	3.0093e+07	1.56358e+07	1.96247e+07	2.92159e+07	1.61173e+07	1.99621e+07	2.03051e+07	2.43267e+07	2.50889e+07	1.9811e+07	2.47399e+07	2.37884e+07	1.98763e+07	2.38943e+07	2.45217e+07	97.5	102.5	4.64	4.9	1.012	0.988142	0.998498	0.0172093	0.000652823
High	Q59PT0	V-type proton ATPase subunit B OS=Candida albicans (strain SC5314 / ATCC MYA-2876) OX=237561 GN=VMA2 PE=3 SV=1	0	257.839	62	27	490	27	1	512	57.2	5.03	889.5	27	2.92682e+07	1.47807e+07	1.7739e+07	2.91758e+07	1.45325e+07	1.79929e+07	2.58842e+07	1.37588e+07	1.71397e+07	1.86552e+07	2.08699e+07	2.03606e+07	1.81657e+07	1.90303e+07	1.93687e+07	1.76447e+07	1.86266e+07	1.87053e+07	101.1	98.9	2.62	4.62	0.984	1.01626	0.966465	-0.0232698	0.0148138
High	P87220	V-type proton ATPase subunit D OS=Candida albicans (strain SC5314 / ATCC MYA-2876) OX=237561 GN=VMA8 PE=3 SV=1	0	29.373	29	5	60	5	1	267	30	5.85	102.64	5	2.66948e+06	1.22515e+06	1.58747e+06	2.52162e+06	1.1641e+06	1.45372e+06	2.41973e+06	1.1567e+06	1.46145e+06	1.30931e+06	1.57604e+06	1.628e+06	1.44881e+06	1.59732e+06	1.63566e+06	1.29382e+06	1.62115e+06	1.41427e+06	106.5	93.5	3.72	5.32	1.098	0.910747	0.957315	0.134878	0.0189453
High	O94072	V-type proton ATPase subunit E OS=Candida albicans OX=5476 GN=VMA4 PE=3 SV=1	0	80.47	46	11	166	11	1	226	25.4	5.4	346.62	11	1.9747e+07	1.10949e+07	1.29434e+07	1.94563e+07	1.08509e+07	1.21168e+07	1.92826e+07	1.03096e+07	1.13377e+07	1.09295e+07	1.43157e+07	1.42453e+07	1.14839e+07	1.38972e+07	1.40359e+07	1.09836e+07	1.40168e+07	1.38953e+07	103.4	96.6	5.25	6.19	1.085	0.921659	0.957315	0.117695	0.0189453
High	P43074	White colony protein WHS11 OS=Candida albicans (strain WO-1) OX=294748 GN=WHS11 PE=2 SV=1	0	58.164	80	7	131	7	1	65	7	5.15	326.73	7	1.0953e+08	6.32171e+07	7.40219e+07	1.08979e+08	6.49358e+07	7.10018e+07	1.17902e+08	6.0064e+07	7.5984e+07	4.16003e+07	6.6705e+07	7.3362e+07	4.08673e+07	6.52999e+07	7.08558e+07	4.14462e+07	6.43988e+07	7.26619e+07	116.2	83.8	7.31	19.52	1.241	0.805802	0.894639	0.311503	0.0483522
High	Q59Y31	Yeast-form wall Protein 1 OS=Candida albicans (strain SC5314 / ATCC MYA-2876) OX=237561 GN=YWP1 PE=1 SV=1	0	22.465	6	3	116	3	1	533	54.2	4.81	193.1	3	6.08806e+07	3.3674e+07	4.25926e+07	6.54826e+07	2.76405e+07	4.08892e+07	7.17525e+07	3.36298e+07	4.38437e+07	2.97898e+07	6.10786e+07	5.54069e+07	2.80632e+07	6.15575e+07	51673829	2.77006e+07	5.82377e+07	4.90381e+07	94.6	105.4	9.57	24.8	0.938	1.0661	0.957315	-0.0923402	0.0189453
