# Supplementary material for: Metabolomic and Proteomic Changes in Candida albicans Biofilm in Response to Zosteric Acid Treatment
Source: Int J Mol Sci. 2022 Nov 15;23(22):14067. doi: 10.3390/ijms232214067 (PMC9697788; doi:10.3390/ijms232214067)
Supplement: Supplementary file 1 [file ijms-23-14067-s001.zip › Table S2.xlsx]

## Sheet: GO functional analysis 
Accesion	Gene ID	category	GO term ID	term description
Q59S72	ALG11	GO Biological Process	GO:0006464	Cellular protein modification process
Q59S72	ALG11	GO Biological Process	GO:0006486	Protein glycosylation
Q59S72	ALG11	GO Biological Process	GO:0006487	Protein n-linked glycosylation
Q59S72	ALG11	GO Biological Process	GO:0006490	Oligosaccharide-lipid intermediate biosynthetic process
Q59S72	ALG11	GO Biological Process	GO:0006629	Lipid metabolic process
Q59S72	ALG11	GO Biological Process	GO:0006807	Nitrogen compound metabolic process
Q59S72	ALG11	GO Biological Process	GO:0008152	Metabolic process
Q59S72	ALG11	GO Biological Process	GO:0009058	Biosynthetic process
Q59S72	ALG11	GO Biological Process	GO:0009059	Macromolecule biosynthetic process
Q59S72	ALG11	GO Biological Process	GO:0009100	Glycoprotein metabolic process
Q59S72	ALG11	GO Biological Process	GO:0009101	Glycoprotein biosynthetic process
Q59S72	ALG11	GO Biological Process	GO:0009987	Cellular process
Q59S72	ALG11	GO Biological Process	GO:0019538	Protein metabolic process
Q59S72	ALG11	GO Biological Process	GO:0034645	Cellular macromolecule biosynthetic process
Q59S72	ALG11	GO Biological Process	GO:0036211	Protein modification process
Q59S72	ALG11	GO Biological Process	GO:0043170	Macromolecule metabolic process
Q59S72	ALG11	GO Biological Process	GO:0043412	Macromolecule modification
Q59S72	ALG11	GO Biological Process	GO:0043413	Macromolecule glycosylation
Q59S72	ALG11	GO Biological Process	GO:0044237	Cellular metabolic process
Q59S72	ALG11	GO Biological Process	GO:0044238	Primary metabolic process
Q59S72	ALG11	GO Biological Process	GO:0044249	Cellular biosynthetic process
Q59S72	ALG11	GO Biological Process	GO:0044255	Cellular lipid metabolic process
Q59S72	ALG11	GO Biological Process	GO:0044260	Cellular macromolecule metabolic process
Q59S72	ALG11	GO Biological Process	GO:0044267	Cellular protein metabolic process
Q59S72	ALG11	GO Biological Process	GO:0070085	Glycosylation
Q59S72	ALG11	GO Biological Process	GO:0071704	Organic substance metabolic process
Q59S72	ALG11	GO Biological Process	GO:0097502	Mannosylation
Q59S72	ALG11	GO Biological Process	GO:1901135	Carbohydrate derivative metabolic process
Q59S72	ALG11	GO Biological Process	GO:1901137	Carbohydrate derivative biosynthetic process
Q59S72	ALG11	GO Biological Process	GO:1901564	Organonitrogen compound metabolic process
Q59S72	ALG11	GO Biological Process	GO:1901566	Organonitrogen compound biosynthetic process
Q59S72	ALG11	GO Biological Process	GO:1901576	Organic substance biosynthetic process
Q59S72	ALG11	GO Molecular Function	GO:0000026	alpha-1,2-mannosyltransferase activity
Q59S72	ALG11	GO Molecular Function	GO:0000030	Mannosyltransferase activity
Q59S72	ALG11	GO Molecular Function	GO:0003824	Catalytic activity
Q59S72	ALG11	GO Molecular Function	GO:0004376	Glycolipid mannosyltransferase activity
Q59S72	ALG11	GO Molecular Function	GO:0016740	Transferase activity
Q59S72	ALG11	GO Molecular Function	GO:0016757	Transferase activity, transferring glycosyl groups
Q59S72	ALG11	GO Molecular Function	GO:0016758	Transferase activity, transferring hexosyl groups
Q59S72	ALG11	GO Cellular Component	GO:0005789	Endoplasmic reticulum membrane
Q59S72	ALG11	GO Cellular Component	GO:0012505	Endomembrane system
Q59S72	ALG11	GO Cellular Component	GO:0016020	Membrane
Q59S72	ALG11	GO Cellular Component	GO:0016021	Integral component of membrane
Q59S72	ALG11	GO Cellular Component	GO:0031090	Organelle membrane
Q59S72	ALG11	GO Cellular Component	GO:0031224	Intrinsic component of membrane
Q59S72	ALG11	GO Cellular Component	GO:0042175	Nuclear outer membrane-endoplasmic reticulum membrane network
Q59S72	ALG11	GO Cellular Component	GO:0043226	Organelle
Q59S72	ALG11	GO Cellular Component	GO:0043227	Membrane-bounded organelle
Q59S72	ALG11	GO Cellular Component	GO:0110165	Cellular anatomical entity
P10977	APR1	GO Biological Process	GO:0006508	Proteolysis
P10977	APR1	GO Biological Process	GO:0006605	Protein targeting
P10977	APR1	GO Biological Process	GO:0006623	Protein targeting to vacuole
P10977	APR1	GO Biological Process	GO:0006807	Nitrogen compound metabolic process
P10977	APR1	GO Biological Process	GO:0006810	Transport
P10977	APR1	GO Biological Process	GO:0006886	Intracellular protein transport
P10977	APR1	GO Biological Process	GO:0006914	Autophagy
P10977	APR1	GO Biological Process	GO:0006950	Response to stress
P10977	APR1	GO Biological Process	GO:0007034	Vacuolar transport
P10977	APR1	GO Biological Process	GO:0007154	Cell communication
P10977	APR1	GO Biological Process	GO:0008104	Protein localization
P10977	APR1	GO Biological Process	GO:0008152	Metabolic process
P10977	APR1	GO Biological Process	GO:0009056	Catabolic process
P10977	APR1	GO Biological Process	GO:0009057	Macromolecule catabolic process
P10977	APR1	GO Biological Process	GO:0009267	Cellular response to starvation
P10977	APR1	GO Biological Process	GO:0009605	Response to external stimulus
P10977	APR1	GO Biological Process	GO:0009987	Cellular process
P10977	APR1	GO Biological Process	GO:0009991	Response to extracellular stimulus
P10977	APR1	GO Biological Process	GO:0015031	Protein transport
P10977	APR1	GO Biological Process	GO:0015833	Peptide transport
P10977	APR1	GO Biological Process	GO:0016043	Cellular component organization
P10977	APR1	GO Biological Process	GO:0016237	Lysosomal microautophagy
P10977	APR1	GO Biological Process	GO:0019538	Protein metabolic process
P10977	APR1	GO Biological Process	GO:0030163	Protein catabolic process
P10977	APR1	GO Biological Process	GO:0031505	Fungal-type cell wall organization
P10977	APR1	GO Biological Process	GO:0031667	Response to nutrient levels
P10977	APR1	GO Biological Process	GO:0031668	Cellular response to extracellular stimulus
P10977	APR1	GO Biological Process	GO:0031669	Cellular response to nutrient levels
P10977	APR1	GO Biological Process	GO:0032258	Cytoplasm to vacuole transport by the cvt pathway
P10977	APR1	GO Biological Process	GO:0033036	Macromolecule localization
P10977	APR1	GO Biological Process	GO:0033365	Protein localization to organelle
P10977	APR1	GO Biological Process	GO:0033554	Cellular response to stress
P10977	APR1	GO Biological Process	GO:0034613	Cellular protein localization
P10977	APR1	GO Biological Process	GO:0042594	Response to starvation
P10977	APR1	GO Biological Process	GO:0042886	Amide transport
P10977	APR1	GO Biological Process	GO:0043170	Macromolecule metabolic process
P10977	APR1	GO Biological Process	GO:0044237	Cellular metabolic process
P10977	APR1	GO Biological Process	GO:0044238	Primary metabolic process
P10977	APR1	GO Biological Process	GO:0044248	Cellular catabolic process
P10977	APR1	GO Biological Process	GO:0044257	Cellular protein catabolic process
P10977	APR1	GO Biological Process	GO:0044260	Cellular macromolecule metabolic process
P10977	APR1	GO Biological Process	GO:0044265	Cellular macromolecule catabolic process
P10977	APR1	GO Biological Process	GO:0044267	Cellular protein metabolic process
P10977	APR1	GO Biological Process	GO:0045184	Establishment of protein localization
P10977	APR1	GO Biological Process	GO:0045229	External encapsulating structure organization
P10977	APR1	GO Biological Process	GO:0046907	Intracellular transport
P10977	APR1	GO Biological Process	GO:0050896	Response to stimulus
P10977	APR1	GO Biological Process	GO:0051179	Localization
P10977	APR1	GO Biological Process	GO:0051234	Establishment of localization
P10977	APR1	GO Biological Process	GO:0051603	Proteolysis involved in cellular protein catabolic process
P10977	APR1	GO Biological Process	GO:0051641	Cellular localization
P10977	APR1	GO Biological Process	GO:0051649	Establishment of localization in cell
P10977	APR1	GO Biological Process	GO:0051716	Cellular response to stimulus
P10977	APR1	GO Biological Process	GO:0061919	Process utilizing autophagic mechanism
P10977	APR1	GO Biological Process	GO:0070727	Cellular macromolecule localization
P10977	APR1	GO Biological Process	GO:0071496	Cellular response to external stimulus
P10977	APR1	GO Biological Process	GO:0071554	Cell wall organization or biogenesis
P10977	APR1	GO Biological Process	GO:0071555	Cell wall organization
P10977	APR1	GO Biological Process	GO:0071702	Organic substance transport
P10977	APR1	GO Biological Process	GO:0071704	Organic substance metabolic process
P10977	APR1	GO Biological Process	GO:0071705	Nitrogen compound transport
P10977	APR1	GO Biological Process	GO:0071840	Cellular component organization or biogenesis
P10977	APR1	GO Biological Process	GO:0071852	Fungal-type cell wall organization or biogenesis
P10977	APR1	GO Biological Process	GO:0072594	Establishment of protein localization to organelle
P10977	APR1	GO Biological Process	GO:0072665	Protein localization to vacuole
P10977	APR1	GO Biological Process	GO:0072666	Establishment of protein localization to vacuole
P10977	APR1	GO Biological Process	GO:1901564	Organonitrogen compound metabolic process
P10977	APR1	GO Biological Process	GO:1901565	Organonitrogen compound catabolic process
P10977	APR1	GO Biological Process	GO:1901575	Organic substance catabolic process
P10977	APR1	GO Molecular Function	GO:0003824	Catalytic activity
P10977	APR1	GO Molecular Function	GO:0004175	Endopeptidase activity
P10977	APR1	GO Molecular Function	GO:0004190	Aspartic-type endopeptidase activity
P10977	APR1	GO Molecular Function	GO:0008233	Peptidase activity
P10977	APR1	GO Molecular Function	GO:0016787	Hydrolase activity
P10977	APR1	GO Molecular Function	GO:0070001	Aspartic-type peptidase activity
P10977	APR1	GO Molecular Function	GO:0140096	Catalytic activity, acting on a protein
P10977	APR1	GO Cellular Component	GO:0000322	Storage vacuole
P10977	APR1	GO Cellular Component	GO:0000323	Lytic vacuole
P10977	APR1	GO Cellular Component	GO:0000324	Fungal-type vacuole
P10977	APR1	GO Cellular Component	GO:0005576	Extracellular region
P10977	APR1	GO Cellular Component	GO:0005618	Cell wall
P10977	APR1	GO Cellular Component	GO:0005622	Intracellular
P10977	APR1	GO Cellular Component	GO:0005737	Cytoplasm
P10977	APR1	GO Cellular Component	GO:0005739	Mitochondrion
P10977	APR1	GO Cellular Component	GO:0005773	Vacuole
P10977	APR1	GO Cellular Component	GO:0005783	Endoplasmic reticulum
P10977	APR1	GO Cellular Component	GO:0005886	Plasma membrane
P10977	APR1	GO Cellular Component	GO:0009277	Fungal-type cell wall
P10977	APR1	GO Cellular Component	GO:0009897	External side of plasma membrane
P10977	APR1	GO Cellular Component	GO:0009986	Cell surface
P10977	APR1	GO Cellular Component	GO:0012505	Endomembrane system
P10977	APR1	GO Cellular Component	GO:0016020	Membrane
P10977	APR1	GO Cellular Component	GO:0030312	External encapsulating structure
P10977	APR1	GO Cellular Component	GO:0031224	Intrinsic component of membrane
P10977	APR1	GO Cellular Component	GO:0031225	Anchored component of membrane
P10977	APR1	GO Cellular Component	GO:0031226	Intrinsic component of plasma membrane
P10977	APR1	GO Cellular Component	GO:0031233	Intrinsic component of external side of plasma membrane
P10977	APR1	GO Cellular Component	GO:0031362	Anchored component of external side of plasma membrane
P10977	APR1	GO Cellular Component	GO:0043226	Organelle
P10977	APR1	GO Cellular Component	GO:0043227	Membrane-bounded organelle
P10977	APR1	GO Cellular Component	GO:0043229	Intracellular organelle
P10977	APR1	GO Cellular Component	GO:0043231	Intracellular membrane-bounded organelle
P10977	APR1	GO Cellular Component	GO:0046658	Anchored component of plasma membrane
P10977	APR1	GO Cellular Component	GO:0071944	Cell periphery
P10977	APR1	GO Cellular Component	GO:0098552	Side of membrane
P10977	APR1	GO Cellular Component	GO:0110165	Cellular anatomical entity
P78587	CGT1	GO Biological Process	GO:0006139	Nucleobase-containing compound metabolic process
P78587	CGT1	GO Biological Process	GO:0006355	Regulation of transcription, dna-templated
P78587	CGT1	GO Biological Process	GO:0006357	Regulation of transcription by rna polymerase ii
P78587	CGT1	GO Biological Process	GO:0006370	7-methylguanosine mRNA capping
P78587	CGT1	GO Biological Process	GO:0006396	RNA processing
P78587	CGT1	GO Biological Process	GO:0006397	mRNA processing
P78587	CGT1	GO Biological Process	GO:0006399	tRNA metabolic process
P78587	CGT1	GO Biological Process	GO:0006725	Cellular aromatic compound metabolic process
P78587	CGT1	GO Biological Process	GO:0006807	Nitrogen compound metabolic process
P78587	CGT1	GO Biological Process	GO:0008033	tRNA processing
P78587	CGT1	GO Biological Process	GO:0008152	Metabolic process
P78587	CGT1	GO Biological Process	GO:0009452	7-methylguanosine RNA capping
P78587	CGT1	GO Biological Process	GO:0009889	Regulation of biosynthetic process
P78587	CGT1	GO Biological Process	GO:0009891	Positive regulation of biosynthetic process
P78587	CGT1	GO Biological Process	GO:0009893	Positive regulation of metabolic process
P78587	CGT1	GO Biological Process	GO:0009987	Cellular process
P78587	CGT1	GO Biological Process	GO:0010467	Gene expression
P78587	CGT1	GO Biological Process	GO:0010468	Regulation of gene expression
P78587	CGT1	GO Biological Process	GO:0010556	Regulation of macromolecule biosynthetic process
P78587	CGT1	GO Biological Process	GO:0010557	Positive regulation of macromolecule biosynthetic process
P78587	CGT1	GO Biological Process	GO:0010604	Positive regulation of macromolecule metabolic process
P78587	CGT1	GO Biological Process	GO:0010628	Positive regulation of gene expression
P78587	CGT1	GO Biological Process	GO:0016070	RNA metabolic process
P78587	CGT1	GO Biological Process	GO:0016071	mRNA metabolic process
P78587	CGT1	GO Biological Process	GO:0019219	Regulation of nucleobase-containing compound metabolic process
P78587	CGT1	GO Biological Process	GO:0019222	Regulation of metabolic process
P78587	CGT1	GO Biological Process	GO:0031323	Regulation of cellular metabolic process
P78587	CGT1	GO Biological Process	GO:0031325	Positive regulation of cellular metabolic process
P78587	CGT1	GO Biological Process	GO:0031326	Regulation of cellular biosynthetic process
P78587	CGT1	GO Biological Process	GO:0031328	Positive regulation of cellular biosynthetic process
P78587	CGT1	GO Biological Process	GO:0034470	ncRNA processing
P78587	CGT1	GO Biological Process	GO:0034641	Cellular nitrogen compound metabolic process
P78587	CGT1	GO Biological Process	GO:0034660	ncRNA metabolic process
P78587	CGT1	GO Biological Process	GO:0036260	RNA capping
P78587	CGT1	GO Biological Process	GO:0043170	Macromolecule metabolic process
P78587	CGT1	GO Biological Process	GO:0044237	Cellular metabolic process
P78587	CGT1	GO Biological Process	GO:0044238	Primary metabolic process
P78587	CGT1	GO Biological Process	GO:0045893	Positive regulation of transcription, dna-templated
P78587	CGT1	GO Biological Process	GO:0045935	Positive regulation of nucleobase-containing compound metabolic process
P78587	CGT1	GO Biological Process	GO:0045944	Positive regulation of transcription by rna polymerase ii
P78587	CGT1	GO Biological Process	GO:0046483	Heterocycle metabolic process
P78587	CGT1	GO Biological Process	GO:0048518	Positive regulation of biological process
P78587	CGT1	GO Biological Process	GO:0048522	Positive regulation of cellular process
P78587	CGT1	GO Biological Process	GO:0050789	Regulation of biological process
P78587	CGT1	GO Biological Process	GO:0050794	Regulation of cellular process
P78587	CGT1	GO Biological Process	GO:0051171	Regulation of nitrogen compound metabolic process
P78587	CGT1	GO Biological Process	GO:0051173	Positive regulation of nitrogen compound metabolic process
P78587	CGT1	GO Biological Process	GO:0051252	Regulation of rna metabolic process
P78587	CGT1	GO Biological Process	GO:0051254	Positive regulation of rna metabolic process
P78587	CGT1	GO Biological Process	GO:0060255	Regulation of macromolecule metabolic process
P78587	CGT1	GO Biological Process	GO:0065007	Biological regulation
P78587	CGT1	GO Biological Process	GO:0071704	Organic substance metabolic process
P78587	CGT1	GO Biological Process	GO:0080090	Regulation of primary metabolic process
P78587	CGT1	GO Biological Process	GO:0090304	Nucleic acid metabolic process
P78587	CGT1	GO Biological Process	GO:1901360	Organic cyclic compound metabolic process
P78587	CGT1	GO Biological Process	GO:1902680	Positive regulation of rna biosynthetic process
P78587	CGT1	GO Biological Process	GO:1903506	Regulation of nucleic acid-templated transcription
P78587	CGT1	GO Biological Process	GO:1903508	Positive regulation of nucleic acid-templated transcription
P78587	CGT1	GO Biological Process	GO:2000112	Regulation of cellular macromolecule biosynthetic process
P78587	CGT1	GO Biological Process	GO:2001141	Regulation of rna biosynthetic process
P78587	CGT1	GO Molecular Function	GO:0000166	Nucleotide binding
P78587	CGT1	GO Molecular Function	GO:0001882	Nucleoside binding
P78587	CGT1	GO Molecular Function	GO:0001883	Purine nucleoside binding
P78587	CGT1	GO Molecular Function	GO:0003824	Catalytic activity
P78587	CGT1	GO Molecular Function	GO:0005488	Binding
P78587	CGT1	GO Molecular Function	GO:0005525	GTP binding
P78587	CGT1	GO Molecular Function	GO:0008192	RNA guanylyltransferase activity
P78587	CGT1	GO Molecular Function	GO:0016740	Transferase activity
P78587	CGT1	GO Molecular Function	GO:0016772	Transferase activity, transferring phosphorus-containing groups
P78587	CGT1	GO Molecular Function	GO:0016779	Nucleotidyltransferase activity
P78587	CGT1	GO Molecular Function	GO:0017076	Purine nucleotide binding
P78587	CGT1	GO Molecular Function	GO:0019001	Guanyl nucleotide binding
P78587	CGT1	GO Molecular Function	GO:0032549	Ribonucleoside binding
P78587	CGT1	GO Molecular Function	GO:0032550	Purine ribonucleoside binding
P78587	CGT1	GO Molecular Function	GO:0032553	Ribonucleotide binding
P78587	CGT1	GO Molecular Function	GO:0032555	Purine ribonucleotide binding
P78587	CGT1	GO Molecular Function	GO:0032561	Guanyl ribonucleotide binding
P78587	CGT1	GO Molecular Function	GO:0035639	Purine ribonucleoside triphosphate binding
P78587	CGT1	GO Molecular Function	GO:0036094	Small molecule binding
P78587	CGT1	GO Molecular Function	GO:0043167	Ion binding
P78587	CGT1	GO Molecular Function	GO:0043168	Anion binding
P78587	CGT1	GO Molecular Function	GO:0070568	Guanylyltransferase activity
P78587	CGT1	GO Molecular Function	GO:0097159	Organic cyclic compound binding
P78587	CGT1	GO Molecular Function	GO:0097367	Carbohydrate derivative binding
P78587	CGT1	GO Molecular Function	GO:1901265	Nucleoside phosphate binding
P78587	CGT1	GO Molecular Function	GO:1901363	Heterocyclic compound binding
P78587	CGT1	GO Cellular Component	GO:0005622	Intracellular
P78587	CGT1	GO Cellular Component	GO:0005634	Nucleus
P78587	CGT1	GO Cellular Component	GO:0031533	mRNA cap methyltransferase complex
P78587	CGT1	GO Cellular Component	GO:0032991	Protein-containing complex
P78587	CGT1	GO Cellular Component	GO:0034708	Methyltransferase complex
P78587	CGT1	GO Cellular Component	GO:0043226	Organelle
P78587	CGT1	GO Cellular Component	GO:0043227	Membrane-bounded organelle
P78587	CGT1	GO Cellular Component	GO:0043229	Intracellular organelle
P78587	CGT1	GO Cellular Component	GO:0043231	Intracellular membrane-bounded organelle
P78587	CGT1	GO Cellular Component	GO:0110165	Cellular anatomical entity
P78587	CGT1	GO Cellular Component	GO:1902494	Catalytic complex
P78587	CGT1	GO Cellular Component	GO:1990234	Transferase complex
C4YL88	DRE2	GO Biological Process	GO:0006091	Generation of precursor metabolites and energy
C4YL88	DRE2	GO Biological Process	GO:0006790	Sulfur compound metabolic process
C4YL88	DRE2	GO Biological Process	GO:0008152	Metabolic process
C4YL88	DRE2	GO Biological Process	GO:0009987	Cellular process
C4YL88	DRE2	GO Biological Process	GO:0016043	Cellular component organization
C4YL88	DRE2	GO Biological Process	GO:0016226	Iron-sulfur cluster assembly
C4YL88	DRE2	GO Biological Process	GO:0022607	Cellular component assembly
C4YL88	DRE2	GO Biological Process	GO:0022900	Electron transport chain
C4YL88	DRE2	GO Biological Process	GO:0031163	Metallo-sulfur cluster assembly
C4YL88	DRE2	GO Biological Process	GO:0044085	Cellular component biogenesis
C4YL88	DRE2	GO Biological Process	GO:0044237	Cellular metabolic process
C4YL88	DRE2	GO Biological Process	GO:0055114	Oxidation-reduction process
C4YL88	DRE2	GO Biological Process	GO:0071840	Cellular component organization or biogenesis
C4YL88	DRE2	GO Molecular Function	GO:0003824	Catalytic activity
C4YL88	DRE2	GO Molecular Function	GO:0005488	Binding
C4YL88	DRE2	GO Molecular Function	GO:0009055	Electron transfer activity
C4YL88	DRE2	GO Molecular Function	GO:0016491	Oxidoreductase activity
C4YL88	DRE2	GO Molecular Function	GO:0043167	Ion binding
C4YL88	DRE2	GO Molecular Function	GO:0043169	Cation binding
C4YL88	DRE2	GO Molecular Function	GO:0046872	Metal ion binding
C4YL88	DRE2	GO Molecular Function	GO:0051536	Iron-sulfur cluster binding
C4YL88	DRE2	GO Molecular Function	GO:0051537	2 iron, 2 sulfur cluster binding
C4YL88	DRE2	GO Molecular Function	GO:0051539	4 iron, 4 sulfur cluster binding
C4YL88	DRE2	GO Molecular Function	GO:0051540	Metal cluster binding
C4YL88	DRE2	GO Cellular Component	GO:0005622	Intracellular
C4YL88	DRE2	GO Cellular Component	GO:0005737	Cytoplasm
C4YL88	DRE2	GO Cellular Component	GO:0005739	Mitochondrion
C4YL88	DRE2	GO Cellular Component	GO:0005740	Mitochondrial envelope
C4YL88	DRE2	GO Cellular Component	GO:0005758	Mitochondrial intermembrane space
C4YL88	DRE2	GO Cellular Component	GO:0031967	Organelle envelope
C4YL88	DRE2	GO Cellular Component	GO:0031970	Organelle envelope lumen
C4YL88	DRE2	GO Cellular Component	GO:0031974	Membrane-enclosed lumen
C4YL88	DRE2	GO Cellular Component	GO:0031975	Envelope
C4YL88	DRE2	GO Cellular Component	GO:0043226	Organelle
C4YL88	DRE2	GO Cellular Component	GO:0043227	Membrane-bounded organelle
C4YL88	DRE2	GO Cellular Component	GO:0043229	Intracellular organelle
C4YL88	DRE2	GO Cellular Component	GO:0043231	Intracellular membrane-bounded organelle
C4YL88	DRE2	GO Cellular Component	GO:0043233	Organelle lumen
C4YL88	DRE2	GO Cellular Component	GO:0070013	Intracellular organelle lumen
C4YL88	DRE2	GO Cellular Component	GO:0110165	Cellular anatomical entity
Q5AIA1	EXG2	GO Biological Process	GO:0000272	Polysaccharide catabolic process
Q5AIA1	EXG2	GO Biological Process	GO:0005975	Carbohydrate metabolic process
Q5AIA1	EXG2	GO Biological Process	GO:0005976	Polysaccharide metabolic process
Q5AIA1	EXG2	GO Biological Process	GO:0006073	Cellular glucan metabolic process
Q5AIA1	EXG2	GO Biological Process	GO:0008152	Metabolic process
Q5AIA1	EXG2	GO Biological Process	GO:0009056	Catabolic process
Q5AIA1	EXG2	GO Biological Process	GO:0009057	Macromolecule catabolic process
Q5AIA1	EXG2	GO Biological Process	GO:0009251	Glucan catabolic process
Q5AIA1	EXG2	GO Biological Process	GO:0009987	Cellular process
Q5AIA1	EXG2	GO Biological Process	GO:0016043	Cellular component organization
Q5AIA1	EXG2	GO Biological Process	GO:0016052	Carbohydrate catabolic process
Q5AIA1	EXG2	GO Biological Process	GO:0043170	Macromolecule metabolic process
Q5AIA1	EXG2	GO Biological Process	GO:0044042	Glucan metabolic process
Q5AIA1	EXG2	GO Biological Process	GO:0044237	Cellular metabolic process
Q5AIA1	EXG2	GO Biological Process	GO:0044238	Primary metabolic process
Q5AIA1	EXG2	GO Biological Process	GO:0044260	Cellular macromolecule metabolic process
Q5AIA1	EXG2	GO Biological Process	GO:0044262	Cellular carbohydrate metabolic process
Q5AIA1	EXG2	GO Biological Process	GO:0044264	Cellular polysaccharide metabolic process
Q5AIA1	EXG2	GO Biological Process	GO:0045229	External encapsulating structure organization
Q5AIA1	EXG2	GO Biological Process	GO:0071554	Cell wall organization or biogenesis
Q5AIA1	EXG2	GO Biological Process	GO:0071555	Cell wall organization
Q5AIA1	EXG2	GO Biological Process	GO:0071704	Organic substance metabolic process
Q5AIA1	EXG2	GO Biological Process	GO:0071840	Cellular component organization or biogenesis
Q5AIA1	EXG2	GO Biological Process	GO:1901575	Organic substance catabolic process
Q5AIA1	EXG2	GO Molecular Function	GO:0003824	Catalytic activity
Q5AIA1	EXG2	GO Molecular Function	GO:0004338	Glucan exo-1,3-beta-glucosidase activity
Q5AIA1	EXG2	GO Molecular Function	GO:0004553	Hydrolase activity, hydrolyzing o-glycosyl compounds
Q5AIA1	EXG2	GO Molecular Function	GO:0008422	Beta-glucosidase activity
Q5AIA1	EXG2	GO Molecular Function	GO:0015926	Glucosidase activity
Q5AIA1	EXG2	GO Molecular Function	GO:0016787	Hydrolase activity
Q5AIA1	EXG2	GO Molecular Function	GO:0016798	Hydrolase activity, acting on glycosyl bonds
Q5AIA1	EXG2	GO Cellular Component	GO:0005576	Extracellular region
Q5AIA1	EXG2	GO Cellular Component	GO:0005886	Plasma membrane
Q5AIA1	EXG2	GO Cellular Component	GO:0009986	Cell surface
Q5AIA1	EXG2	GO Cellular Component	GO:0016020	Membrane
Q5AIA1	EXG2	GO Cellular Component	GO:0031224	Intrinsic component of membrane
Q5AIA1	EXG2	GO Cellular Component	GO:0031225	Anchored component of membrane
Q5AIA1	EXG2	GO Cellular Component	GO:0031226	Intrinsic component of plasma membrane
Q5AIA1	EXG2	GO Cellular Component	GO:0046658	Anchored component of plasma membrane
Q5AIA1	EXG2	GO Cellular Component	GO:0071944	Cell periphery
Q5AIA1	EXG2	GO Cellular Component	GO:0110165	Cellular anatomical entity
Q59VF4	HAT1	GO Biological Process	GO:0000302	Response to reactive oxygen species
Q59VF4	HAT1	GO Biological Process	GO:0001558	Regulation of cell growth
Q59VF4	HAT1	GO Biological Process	GO:0006139	Nucleobase-containing compound metabolic process
Q59VF4	HAT1	GO Biological Process	GO:0006259	DNA metabolic process
Q59VF4	HAT1	GO Biological Process	GO:0006281	DNA repair
Q59VF4	HAT1	GO Biological Process	GO:0006325	Chromatin organization
Q59VF4	HAT1	GO Biological Process	GO:0006342	Chromatin silencing
Q59VF4	HAT1	GO Biological Process	GO:0006348	Chromatin silencing at telomere
Q59VF4	HAT1	GO Biological Process	GO:0006355	Regulation of transcription, dna-templated
Q59VF4	HAT1	GO Biological Process	GO:0006464	Cellular protein modification process
Q59VF4	HAT1	GO Biological Process	GO:0006473	Protein acetylation
Q59VF4	HAT1	GO Biological Process	GO:0006475	Internal protein amino acid acetylation
Q59VF4	HAT1	GO Biological Process	GO:0006725	Cellular aromatic compound metabolic process
Q59VF4	HAT1	GO Biological Process	GO:0006807	Nitrogen compound metabolic process
Q59VF4	HAT1	GO Biological Process	GO:0006950	Response to stress
Q59VF4	HAT1	GO Biological Process	GO:0006974	Cellular response to dna damage stimulus
Q59VF4	HAT1	GO Biological Process	GO:0006979	Response to oxidative stress
Q59VF4	HAT1	GO Biological Process	GO:0006996	Organelle organization
Q59VF4	HAT1	GO Biological Process	GO:0008152	Metabolic process
Q59VF4	HAT1	GO Biological Process	GO:0009889	Regulation of biosynthetic process
Q59VF4	HAT1	GO Biological Process	GO:0009890	Negative regulation of biosynthetic process
Q59VF4	HAT1	GO Biological Process	GO:0009892	Negative regulation of metabolic process
Q59VF4	HAT1	GO Biological Process	GO:0009987	Cellular process
Q59VF4	HAT1	GO Biological Process	GO:0010468	Regulation of gene expression
Q59VF4	HAT1	GO Biological Process	GO:0010556	Regulation of macromolecule biosynthetic process
Q59VF4	HAT1	GO Biological Process	GO:0010558	Negative regulation of macromolecule biosynthetic process
Q59VF4	HAT1	GO Biological Process	GO:0010570	Regulation of filamentous growth
Q59VF4	HAT1	GO Biological Process	GO:0010605	Negative regulation of macromolecule metabolic process
Q59VF4	HAT1	GO Biological Process	GO:0010629	Negative regulation of gene expression
Q59VF4	HAT1	GO Biological Process	GO:0016043	Cellular component organization
Q59VF4	HAT1	GO Biological Process	GO:0016458	Gene silencing
Q59VF4	HAT1	GO Biological Process	GO:0016569	Covalent chromatin modification
Q59VF4	HAT1	GO Biological Process	GO:0016570	Histone modification
Q59VF4	HAT1	GO Biological Process	GO:0016573	Histone acetylation
Q59VF4	HAT1	GO Biological Process	GO:0018193	Peptidyl-amino acid modification
Q59VF4	HAT1	GO Biological Process	GO:0018205	Peptidyl-lysine modification
Q59VF4	HAT1	GO Biological Process	GO:0018393	Internal peptidyl-lysine acetylation
Q59VF4	HAT1	GO Biological Process	GO:0018394	Peptidyl-lysine acetylation
Q59VF4	HAT1	GO Biological Process	GO:0019219	Regulation of nucleobase-containing compound metabolic process
Q59VF4	HAT1	GO Biological Process	GO:0019222	Regulation of metabolic process
Q59VF4	HAT1	GO Biological Process	GO:0019538	Protein metabolic process
Q59VF4	HAT1	GO Biological Process	GO:0030308	Negative regulation of cell growth
Q59VF4	HAT1	GO Biological Process	GO:0031323	Regulation of cellular metabolic process
Q59VF4	HAT1	GO Biological Process	GO:0031324	Negative regulation of cellular metabolic process
Q59VF4	HAT1	GO Biological Process	GO:0031326	Regulation of cellular biosynthetic process
Q59VF4	HAT1	GO Biological Process	GO:0031327	Negative regulation of cellular biosynthetic process
Q59VF4	HAT1	GO Biological Process	GO:0033554	Cellular response to stress
Q59VF4	HAT1	GO Biological Process	GO:0034401	Chromatin organization involved in regulation of transcription
Q59VF4	HAT1	GO Biological Process	GO:0034599	Cellular response to oxidative stress
Q59VF4	HAT1	GO Biological Process	GO:0034614	Cellular response to reactive oxygen species
Q59VF4	HAT1	GO Biological Process	GO:0034641	Cellular nitrogen compound metabolic process
Q59VF4	HAT1	GO Biological Process	GO:0036166	Phenotypic switching
Q59VF4	HAT1	GO Biological Process	GO:0036211	Protein modification process
Q59VF4	HAT1	GO Biological Process	GO:0040008	Regulation of growth
Q59VF4	HAT1	GO Biological Process	GO:0040029	Regulation of gene expression, epigenetic
Q59VF4	HAT1	GO Biological Process	GO:0042221	Response to chemical
Q59VF4	HAT1	GO Biological Process	GO:0043170	Macromolecule metabolic process
Q59VF4	HAT1	GO Biological Process	GO:0043412	Macromolecule modification
Q59VF4	HAT1	GO Biological Process	GO:0043543	Protein acylation
Q59VF4	HAT1	GO Biological Process	GO:0043967	Histone h4 acetylation
Q59VF4	HAT1	GO Biological Process	GO:0044237	Cellular metabolic process
Q59VF4	HAT1	GO Biological Process	GO:0044238	Primary metabolic process
Q59VF4	HAT1	GO Biological Process	GO:0044260	Cellular macromolecule metabolic process
Q59VF4	HAT1	GO Biological Process	GO:0044267	Cellular protein metabolic process
Q59VF4	HAT1	GO Biological Process	GO:0045814	Negative regulation of gene expression, epigenetic
Q59VF4	HAT1	GO Biological Process	GO:0045892	Negative regulation of transcription, dna-templated
Q59VF4	HAT1	GO Biological Process	GO:0045926	Negative regulation of growth
Q59VF4	HAT1	GO Biological Process	GO:0045934	Negative regulation of nucleobase-containing compound metabolic process
Q59VF4	HAT1	GO Biological Process	GO:0046483	Heterocycle metabolic process
Q59VF4	HAT1	GO Biological Process	GO:0048519	Negative regulation of biological process
Q59VF4	HAT1	GO Biological Process	GO:0048523	Negative regulation of cellular process
Q59VF4	HAT1	GO Biological Process	GO:0050789	Regulation of biological process
Q59VF4	HAT1	GO Biological Process	GO:0050794	Regulation of cellular process
Q59VF4	HAT1	GO Biological Process	GO:0050896	Response to stimulus
Q59VF4	HAT1	GO Biological Process	GO:0051128	Regulation of cellular component organization
Q59VF4	HAT1	GO Biological Process	GO:0051171	Regulation of nitrogen compound metabolic process
Q59VF4	HAT1	GO Biological Process	GO:0051172	Negative regulation of nitrogen compound metabolic process
Q59VF4	HAT1	GO Biological Process	GO:0051252	Regulation of rna metabolic process
Q59VF4	HAT1	GO Biological Process	GO:0051253	Negative regulation of rna metabolic process
Q59VF4	HAT1	GO Biological Process	GO:0051276	Chromosome organization
Q59VF4	HAT1	GO Biological Process	GO:0051716	Cellular response to stimulus
Q59VF4	HAT1	GO Biological Process	GO:0060255	Regulation of macromolecule metabolic process
Q59VF4	HAT1	GO Biological Process	GO:0060258	Negative regulation of filamentous growth
Q59VF4	HAT1	GO Biological Process	GO:0062197	Cellular response to chemical stress
Q59VF4	HAT1	GO Biological Process	GO:0065007	Biological regulation
Q59VF4	HAT1	GO Biological Process	GO:0070784	Regulation of growth of unicellular organism as a thread of attached cells
Q59VF4	HAT1	GO Biological Process	GO:0070785	Negative regulation of growth of unicellular organism as a thread of attached cells
Q59VF4	HAT1	GO Biological Process	GO:0070887	Cellular response to chemical stimulus
Q59VF4	HAT1	GO Biological Process	GO:0071704	Organic substance metabolic process
Q59VF4	HAT1	GO Biological Process	GO:0071840	Cellular component organization or biogenesis
Q59VF4	HAT1	GO Biological Process	GO:0080090	Regulation of primary metabolic process
Q59VF4	HAT1	GO Biological Process	GO:0090304	Nucleic acid metabolic process
Q59VF4	HAT1	GO Biological Process	GO:0097549	Chromatin organization involved in negative regulation of transcription
Q59VF4	HAT1	GO Biological Process	GO:1900428	Regulation of filamentous growth of a population of unicellular organisms
Q59VF4	HAT1	GO Biological Process	GO:1900429	Negative regulation of filamentous growth of a population of unicellular organisms
Q59VF4	HAT1	GO Biological Process	GO:1901360	Organic cyclic compound metabolic process
Q59VF4	HAT1	GO Biological Process	GO:1901564	Organonitrogen compound metabolic process
Q59VF4	HAT1	GO Biological Process	GO:1901700	Response to oxygen-containing compound
Q59VF4	HAT1	GO Biological Process	GO:1901701	Cellular response to oxygen-containing compound
Q59VF4	HAT1	GO Biological Process	GO:1902679	Negative regulation of rna biosynthetic process
Q59VF4	HAT1	GO Biological Process	GO:1903506	Regulation of nucleic acid-templated transcription
Q59VF4	HAT1	GO Biological Process	GO:1903507	Negative regulation of nucleic acid-templated transcription
Q59VF4	HAT1	GO Biological Process	GO:2000112	Regulation of cellular macromolecule biosynthetic process
Q59VF4	HAT1	GO Biological Process	GO:2000113	Negative regulation of cellular macromolecule biosynthetic process
Q59VF4	HAT1	GO Biological Process	GO:2000220	Regulation of pseudohyphal growth
Q59VF4	HAT1	GO Biological Process	GO:2000221	Negative regulation of pseudohyphal growth
Q59VF4	HAT1	GO Biological Process	GO:2001141	Regulation of rna biosynthetic process
Q59VF4	HAT1	GO Molecular Function	GO:0003824	Catalytic activity
Q59VF4	HAT1	GO Molecular Function	GO:0004402	Histone acetyltransferase activity
Q59VF4	HAT1	GO Molecular Function	GO:0005488	Binding
Q59VF4	HAT1	GO Molecular Function	GO:0005515	Protein binding
Q59VF4	HAT1	GO Molecular Function	GO:0008080	N-acetyltransferase activity
Q59VF4	HAT1	GO Molecular Function	GO:0010485	H4 histone acetyltransferase activity
Q59VF4	HAT1	GO Molecular Function	GO:0016407	Acetyltransferase activity
Q59VF4	HAT1	GO Molecular Function	GO:0016410	N-acyltransferase activity
Q59VF4	HAT1	GO Molecular Function	GO:0016740	Transferase activity
Q59VF4	HAT1	GO Molecular Function	GO:0016746	Transferase activity, transferring acyl groups
Q59VF4	HAT1	GO Molecular Function	GO:0016747	Transferase activity, transferring acyl groups other than amino-acyl groups
Q59VF4	HAT1	GO Molecular Function	GO:0034212	Peptide n-acetyltransferase activity
Q59VF4	HAT1	GO Molecular Function	GO:0042393	Histone binding
Q59VF4	HAT1	GO Molecular Function	GO:0061733	peptide-lysine-N-acetyltransferase activity
Q59VF4	HAT1	GO Cellular Component	GO:0000228	Nuclear chromosome
Q59VF4	HAT1	GO Cellular Component	GO:0000781	Chromosome, telomeric region
Q59VF4	HAT1	GO Cellular Component	GO:0000785	Chromatin
Q59VF4	HAT1	GO Cellular Component	GO:0000790	Nuclear chromatin
Q59VF4	HAT1	GO Cellular Component	GO:0005622	Intracellular
Q59VF4	HAT1	GO Cellular Component	GO:0005634	Nucleus
Q59VF4	HAT1	GO Cellular Component	GO:0005694	Chromosome
Q59VF4	HAT1	GO Cellular Component	GO:0005737	Cytoplasm
Q59VF4	HAT1	GO Cellular Component	GO:0031974	Membrane-enclosed lumen
Q59VF4	HAT1	GO Cellular Component	GO:0031981	Nuclear lumen
Q59VF4	HAT1	GO Cellular Component	GO:0043226	Organelle
Q59VF4	HAT1	GO Cellular Component	GO:0043227	Membrane-bounded organelle
Q59VF4	HAT1	GO Cellular Component	GO:0043228	Non-membrane-bounded organelle
Q59VF4	HAT1	GO Cellular Component	GO:0043229	Intracellular organelle
Q59VF4	HAT1	GO Cellular Component	GO:0043231	Intracellular membrane-bounded organelle
Q59VF4	HAT1	GO Cellular Component	GO:0043232	Intracellular non-membrane-bounded organelle
Q59VF4	HAT1	GO Cellular Component	GO:0043233	Organelle lumen
Q59VF4	HAT1	GO Cellular Component	GO:0070013	Intracellular organelle lumen
Q59VF4	HAT1	GO Cellular Component	GO:0098687	Chromosomal region
Q59VF4	HAT1	GO Cellular Component	GO:0110165	Cellular anatomical entity
Q5A8I8	IHD1	GO Biological Process	GO:0009405	Pathogenesis
Q5A8I8	IHD1	GO Biological Process	GO:0044419	Interspecies interaction between organisms
Q5A8I8	IHD1	GO Cellular Component	GO:0005576	Extracellular region
Q5A8I8	IHD1	GO Cellular Component	GO:0005618	Cell wall
Q5A8I8	IHD1	GO Cellular Component	GO:0016020	Membrane
Q5A8I8	IHD1	GO Cellular Component	GO:0030312	External encapsulating structure
Q5A8I8	IHD1	GO Cellular Component	GO:0031224	Intrinsic component of membrane
Q5A8I8	IHD1	GO Cellular Component	GO:0031225	Anchored component of membrane
Q5A8I8	IHD1	GO Cellular Component	GO:0071944	Cell periphery
Q5A8I8	IHD1	GO Cellular Component	GO:0110165	Cellular anatomical entity
Q59TP1	RBT1	GO Biological Process	GO:0009405	Pathogenesis
Q59TP1	RBT1	GO Biological Process	GO:0009987	Cellular process
Q59TP1	RBT1	GO Biological Process	GO:0016043	Cellular component organization
Q59TP1	RBT1	GO Biological Process	GO:0031505	Fungal-type cell wall organization
Q59TP1	RBT1	GO Biological Process	GO:0044419	Interspecies interaction between organisms
Q59TP1	RBT1	GO Biological Process	GO:0045229	External encapsulating structure organization
Q59TP1	RBT1	GO Biological Process	GO:0071554	Cell wall organization or biogenesis
Q59TP1	RBT1	GO Biological Process	GO:0071555	Cell wall organization
Q59TP1	RBT1	GO Biological Process	GO:0071840	Cellular component organization or biogenesis
Q59TP1	RBT1	GO Biological Process	GO:0071852	Fungal-type cell wall organization or biogenesis
Q59TP1	RBT1	GO Cellular Component	GO:0005576	Extracellular region
Q59TP1	RBT1	GO Cellular Component	GO:0005618	Cell wall
Q59TP1	RBT1	GO Cellular Component	GO:0009277	Fungal-type cell wall
Q59TP1	RBT1	GO Cellular Component	GO:0009986	Cell surface
Q59TP1	RBT1	GO Cellular Component	GO:0016020	Membrane
Q59TP1	RBT1	GO Cellular Component	GO:0030312	External encapsulating structure
Q59TP1	RBT1	GO Cellular Component	GO:0030446	Hyphal cell wall
Q59TP1	RBT1	GO Cellular Component	GO:0031224	Intrinsic component of membrane
Q59TP1	RBT1	GO Cellular Component	GO:0031225	Anchored component of membrane
Q59TP1	RBT1	GO Cellular Component	GO:0071944	Cell periphery
Q59TP1	RBT1	GO Cellular Component	GO:0110165	Cellular anatomical entity
Q9HFQ7	RPP1A	GO Biological Process	GO:0001932	Regulation of protein phosphorylation
Q9HFQ7	RPP1A	GO Biological Process	GO:0001934	Positive regulation of protein phosphorylation
Q9HFQ7	RPP1A	GO Biological Process	GO:0002181	Cytoplasmic translation
Q9HFQ7	RPP1A	GO Biological Process	GO:0006412	Translation
Q9HFQ7	RPP1A	GO Biological Process	GO:0006414	Translational elongation
Q9HFQ7	RPP1A	GO Biological Process	GO:0006518	Peptide metabolic process
Q9HFQ7	RPP1A	GO Biological Process	GO:0006807	Nitrogen compound metabolic process
Q9HFQ7	RPP1A	GO Biological Process	GO:0008152	Metabolic process
Q9HFQ7	RPP1A	GO Biological Process	GO:0009058	Biosynthetic process
Q9HFQ7	RPP1A	GO Biological Process	GO:0009059	Macromolecule biosynthetic process
Q9HFQ7	RPP1A	GO Biological Process	GO:0009893	Positive regulation of metabolic process
Q9HFQ7	RPP1A	GO Biological Process	GO:0009987	Cellular process
Q9HFQ7	RPP1A	GO Biological Process	GO:0010467	Gene expression
Q9HFQ7	RPP1A	GO Biological Process	GO:0010562	Positive regulation of phosphorus metabolic process
Q9HFQ7	RPP1A	GO Biological Process	GO:0010604	Positive regulation of macromolecule metabolic process
Q9HFQ7	RPP1A	GO Biological Process	GO:0019220	Regulation of phosphate metabolic process
Q9HFQ7	RPP1A	GO Biological Process	GO:0019222	Regulation of metabolic process
Q9HFQ7	RPP1A	GO Biological Process	GO:0019538	Protein metabolic process
Q9HFQ7	RPP1A	GO Biological Process	GO:0031323	Regulation of cellular metabolic process
Q9HFQ7	RPP1A	GO Biological Process	GO:0031325	Positive regulation of cellular metabolic process
Q9HFQ7	RPP1A	GO Biological Process	GO:0031399	Regulation of protein modification process
Q9HFQ7	RPP1A	GO Biological Process	GO:0031401	Positive regulation of protein modification process
Q9HFQ7	RPP1A	GO Biological Process	GO:0032147	Activation of protein kinase activity
Q9HFQ7	RPP1A	GO Biological Process	GO:0032268	Regulation of cellular protein metabolic process
Q9HFQ7	RPP1A	GO Biological Process	GO:0032270	Positive regulation of cellular protein metabolic process
Q9HFQ7	RPP1A	GO Biological Process	GO:0033674	Positive regulation of kinase activity
Q9HFQ7	RPP1A	GO Biological Process	GO:0034641	Cellular nitrogen compound metabolic process
Q9HFQ7	RPP1A	GO Biological Process	GO:0034645	Cellular macromolecule biosynthetic process
Q9HFQ7	RPP1A	GO Biological Process	GO:0042325	Regulation of phosphorylation
Q9HFQ7	RPP1A	GO Biological Process	GO:0042327	Positive regulation of phosphorylation
Q9HFQ7	RPP1A	GO Biological Process	GO:0043043	Peptide biosynthetic process
Q9HFQ7	RPP1A	GO Biological Process	GO:0043085	Positive regulation of catalytic activity
Q9HFQ7	RPP1A	GO Biological Process	GO:0043170	Macromolecule metabolic process
Q9HFQ7	RPP1A	GO Biological Process	GO:0043549	Regulation of kinase activity
Q9HFQ7	RPP1A	GO Biological Process	GO:0043603	Cellular amide metabolic process
Q9HFQ7	RPP1A	GO Biological Process	GO:0043604	Amide biosynthetic process
Q9HFQ7	RPP1A	GO Biological Process	GO:0044093	Positive regulation of molecular function
Q9HFQ7	RPP1A	GO Biological Process	GO:0044237	Cellular metabolic process
Q9HFQ7	RPP1A	GO Biological Process	GO:0044238	Primary metabolic process
Q9HFQ7	RPP1A	GO Biological Process	GO:0044249	Cellular biosynthetic process
Q9HFQ7	RPP1A	GO Biological Process	GO:0044260	Cellular macromolecule metabolic process
Q9HFQ7	RPP1A	GO Biological Process	GO:0044267	Cellular protein metabolic process
Q9HFQ7	RPP1A	GO Biological Process	GO:0044271	Cellular nitrogen compound biosynthetic process
Q9HFQ7	RPP1A	GO Biological Process	GO:0045859	Regulation of protein kinase activity
Q9HFQ7	RPP1A	GO Biological Process	GO:0045860	Positive regulation of protein kinase activity
Q9HFQ7	RPP1A	GO Biological Process	GO:0045937	Positive regulation of phosphate metabolic process
Q9HFQ7	RPP1A	GO Biological Process	GO:0048518	Positive regulation of biological process
Q9HFQ7	RPP1A	GO Biological Process	GO:0048522	Positive regulation of cellular process
Q9HFQ7	RPP1A	GO Biological Process	GO:0050789	Regulation of biological process
Q9HFQ7	RPP1A	GO Biological Process	GO:0050790	Regulation of catalytic activity
Q9HFQ7	RPP1A	GO Biological Process	GO:0050794	Regulation of cellular process
Q9HFQ7	RPP1A	GO Biological Process	GO:0051171	Regulation of nitrogen compound metabolic process
Q9HFQ7	RPP1A	GO Biological Process	GO:0051173	Positive regulation of nitrogen compound metabolic process
Q9HFQ7	RPP1A	GO Biological Process	GO:0051174	Regulation of phosphorus metabolic process
Q9HFQ7	RPP1A	GO Biological Process	GO:0051246	Regulation of protein metabolic process
Q9HFQ7	RPP1A	GO Biological Process	GO:0051247	Positive regulation of protein metabolic process
Q9HFQ7	RPP1A	GO Biological Process	GO:0051338	Regulation of transferase activity
Q9HFQ7	RPP1A	GO Biological Process	GO:0051347	Positive regulation of transferase activity
Q9HFQ7	RPP1A	GO Biological Process	GO:0060255	Regulation of macromolecule metabolic process
Q9HFQ7	RPP1A	GO Biological Process	GO:0065007	Biological regulation
Q9HFQ7	RPP1A	GO Biological Process	GO:0065009	Regulation of molecular function
Q9HFQ7	RPP1A	GO Biological Process	GO:0071704	Organic substance metabolic process
Q9HFQ7	RPP1A	GO Biological Process	GO:0080090	Regulation of primary metabolic process
Q9HFQ7	RPP1A	GO Biological Process	GO:1901564	Organonitrogen compound metabolic process
Q9HFQ7	RPP1A	GO Biological Process	GO:1901566	Organonitrogen compound biosynthetic process
Q9HFQ7	RPP1A	GO Biological Process	GO:1901576	Organic substance biosynthetic process
Q9HFQ7	RPP1A	GO Molecular Function	GO:0003735	Structural constituent of ribosome
Q9HFQ7	RPP1A	GO Molecular Function	GO:0005198	Structural molecule activity
Q9HFQ7	RPP1A	GO Molecular Function	GO:0008047	Enzyme activator activity
Q9HFQ7	RPP1A	GO Molecular Function	GO:0019207	Kinase regulator activity
Q9HFQ7	RPP1A	GO Molecular Function	GO:0019209	Kinase activator activity
Q9HFQ7	RPP1A	GO Molecular Function	GO:0019887	Protein kinase regulator activity
Q9HFQ7	RPP1A	GO Molecular Function	GO:0030234	Enzyme regulator activity
Q9HFQ7	RPP1A	GO Molecular Function	GO:0030295	Protein kinase activator activity
Q9HFQ7	RPP1A	GO Molecular Function	GO:0098772	Molecular function regulator
Q9HFQ7	RPP1A	GO Cellular Component	GO:0005622	Intracellular
Q9HFQ7	RPP1A	GO Cellular Component	GO:0005737	Cytoplasm
Q9HFQ7	RPP1A	GO Cellular Component	GO:0005829	Cytosol
Q9HFQ7	RPP1A	GO Cellular Component	GO:0005840	Ribosome
Q9HFQ7	RPP1A	GO Cellular Component	GO:0015934	Large ribosomal subunit
Q9HFQ7	RPP1A	GO Cellular Component	GO:0022625	Cytosolic large ribosomal subunit
Q9HFQ7	RPP1A	GO Cellular Component	GO:0022626	Cytosolic ribosome
Q9HFQ7	RPP1A	GO Cellular Component	GO:0032991	Protein-containing complex
Q9HFQ7	RPP1A	GO Cellular Component	GO:0043226	Organelle
Q9HFQ7	RPP1A	GO Cellular Component	GO:0043228	Non-membrane-bounded organelle
Q9HFQ7	RPP1A	GO Cellular Component	GO:0043229	Intracellular organelle
Q9HFQ7	RPP1A	GO Cellular Component	GO:0043232	Intracellular non-membrane-bounded organelle
Q9HFQ7	RPP1A	GO Cellular Component	GO:0044391	Ribosomal subunit
Q9HFQ7	RPP1A	GO Cellular Component	GO:0110165	Cellular anatomical entity
Q9HFQ7	RPP1A	GO Cellular Component	GO:1990904	Ribonucleoprotein complex
P87219	SOU1	GO Biological Process	GO:0005975	Carbohydrate metabolic process
P87219	SOU1	GO Biological Process	GO:0005996	Monosaccharide metabolic process
P87219	SOU1	GO Biological Process	GO:0008152	Metabolic process
P87219	SOU1	GO Biological Process	GO:0009056	Catabolic process
P87219	SOU1	GO Biological Process	GO:0016052	Carbohydrate catabolic process
P87219	SOU1	GO Biological Process	GO:0019318	Hexose metabolic process
P87219	SOU1	GO Biological Process	GO:0019320	Hexose catabolic process
P87219	SOU1	GO Biological Process	GO:0044238	Primary metabolic process
P87219	SOU1	GO Biological Process	GO:0044281	Small molecule metabolic process
P87219	SOU1	GO Biological Process	GO:0044282	Small molecule catabolic process
P87219	SOU1	GO Biological Process	GO:0046365	Monosaccharide catabolic process
P87219	SOU1	GO Biological Process	GO:0055114	Oxidation-reduction process
P87219	SOU1	GO Biological Process	GO:0071704	Organic substance metabolic process
P87219	SOU1	GO Biological Process	GO:1901575	Organic substance catabolic process
P87219	SOU1	GO Molecular Function	GO:0003824	Catalytic activity
P87219	SOU1	GO Molecular Function	GO:0016491	Oxidoreductase activity
P87219	SOU1	GO Molecular Function	GO:0016614	Oxidoreductase activity, acting on ch-oh group of donors
P87219	SOU1	GO Molecular Function	GO:0016616	Oxidoreductase activity, acting on the ch-oh group of donors, nad or nadp as acceptor
P87219	SOU1	GO Molecular Function	GO:0016651	Oxidoreductase activity, acting on nad(p)h
P87219	SOU1	GO Molecular Function	GO:0050664	Oxidoreductase activity, acting on nad(p)h, oxygen as acceptor
P87219	SOU1	GO Cellular Component	GO:0005622	Intracellular
P87219	SOU1	GO Cellular Component	GO:0005737	Cytoplasm
P87219	SOU1	GO Cellular Component	GO:0005739	Mitochondrion
P87219	SOU1	GO Cellular Component	GO:0043226	Organelle
P87219	SOU1	GO Cellular Component	GO:0043227	Membrane-bounded organelle
P87219	SOU1	GO Cellular Component	GO:0043229	Intracellular organelle
P87219	SOU1	GO Cellular Component	GO:0043231	Intracellular membrane-bounded organelle
P87219	SOU1	GO Cellular Component	GO:0110165	Cellular anatomical entity
